# Supplementary material for: Hydrogen bonding in 2-carboxy­anilinium dihydrogen phosphite at 100 K
Source: Acta Crystallogr Sect E Struct Rep Online. 2009 Mar 6;65(Pt 4):o664–5. doi: 10.1107/S1600536809007077 (PMC2968775; doi:10.1107/S1600536809007077)
Supplement: Supplementary file 1 [file e-65-0o664-sup1.cif]

##############################################################################
###                                                                        ###
###        Electronic paper (Acta Crystallographica Section E)             ###
###                                                                        ###
##############################################################################
#                                                                            #
# This CIF contains the data in a paper accepted for publication in Acta     #
# Crystallographica Section E. It conforms to the requirements of Notes      #
# for Authors for Section E, and has been peer reviewed under the auspices   #
# of the IUCr Commission on Journals.                                        #
#                                                                            #
# Full details of the Crystallographic Information File format               #
# are given in the paper "The Crystallographic Information File (CIF):       #
# a New Standard Archive File for Crystallography" by S. R. Hall, F. H.      #
# Allen and I. D. Brown [Acta Cryst. (1991), A47, 655-685].                  #
#                                                                            #
# The current version of the core CIF dictionary is obtainable from          #
# ftp://ftp.iucr.org/pub/cif_core.dic. The current version number is 2.4.    #
#                                                                            #
# Software is freely available for graphical display of the structure(s) in  #
# this CIF.  For information consult the CIF home page http://www.iucr.org/  #
# cif/home.html                                                              #
#                                                                            #
# This file may be used for bona fide research purposes within the           #
# scientific community so long as proper attribution is given to the journal # 
# article from which it was obtained.                                        #
#                                                                            #
##############################################################################
                                             
data_global
_audit_creation_method     'WinGX routine-INITIALISE'
_journal_date_recd_electronic     2009-02-13
_journal_date_accepted     2009-02-25
_journal_name_full     'Acta Crystallographica, Section E'
_journal_year     2009
_journal_volume     65
_journal_issue      4
_journal_page_first     o664
_journal_page_last     o665
_journal_paper_category     QO
_journal_coeditor_code     BG2238
_publ_contact_author_name     'Benali-Cherif, Nourredine'
_publ_contact_author_address
;
 Laboratoire des Structures,
 Propri\'et\'es et Interactions Inter Atomiques (LASPI^2^A)
 Centre Universitaire de Khenchela
 40000. Khenchela
 Alg\'erie
;
_publ_contact_author_email     'benalicherif@hotmail.com'
_publ_contact_author_fax     '00 (213) 32 33 19 60'
_publ_contact_author_phone     '00 (213) 32 33 19 60'
_publ_section_title
;
Hydrogen bonding in 2-carboxyanilinium dihydrogen phosphite at 100 K
;
loop_
    _publ_author_name
    _publ_author_address
    'Benali-Cherif, Nourredine'
;
 Laboratoire des Structures,
 Propri\'et\'es et Interactions Inter Atomiques (LASPI^2^A)
 Centre Universitaire de Khenchela
 40000 Khenchela
 Algeria
;
    'Allouche, Fatima'
;
 Laboratoire des Structures,
 Propri\'et\'es et Interactions Inter Atomiques (LASPI^2^A)
 Centre Universitaire de Khenchela
 40000 Khenchela
 Algeria
;
    'Direm, Amani'
;
 Laboratoire des Structures,
 Propri\'et\'es et Interactions Inter Atomiques (LASPI^2^A)
 Centre Universitaire de Khenchela
 40000 Khenchela
 Algeria
;
    'Soudani, Kawther'
;
 Laboratoire des Structures,
 Propri\'et\'es et Interactions Inter Atomiques (LASPI^2^A)
 Centre Universitaire de Khenchela
 40000 Khenchela
 Algeria
;
_publ_section_synopsis     .
data_I
_chemical_name_systematic
;
2-carboxyanilinium dihydrogen phosphite
;
_chemical_name_common     'o-Carboxyanilinium hydrogephosphite'
_chemical_formula_moiety     'C7 H8 N O2 +,  H2 O3 P -'
_chemical_formula_sum     'C7 H10 N O5 P'
_chemical_formula_iupac     'C7 H8 N O2 +,  H2 P O3 -'
_chemical_formula_weight     219.13
_chemical_melting_point     ?
_symmetry_cell_setting     'triclinic'
_symmetry_space_group_name_H-M     'P -1'
_symmetry_space_group_name_Hall     '-P 1'
loop_
    _symmetry_equiv_pos_as_xyz
    'x, y, z'
    '-x, -y, -z'
_cell_length_a     4.8757(6)
_cell_length_b     9.4597(6)
_cell_length_c     10.0801(5)
_cell_angle_alpha     78.929(3)
_cell_angle_beta     76.058(4)
_cell_angle_gamma     86.814(2)
_cell_volume     442.81(7)
_cell_formula_units_Z     2
_cell_measurement_reflns_used     11058
_cell_measurement_theta_min     2.75
_cell_measurement_theta_max     32.7143
_cell_measurement_temperature     100(2)
_exptl_crystal_description     prism
_exptl_crystal_colour     colourless
_exptl_crystal_size_max     0.25
_exptl_crystal_size_mid     0.18
_exptl_crystal_size_min     0.05
_exptl_crystal_density_diffrn     1.643
_exptl_crystal_density_meas     ?
_exptl_crystal_density_method     'not measured'
_exptl_crystal_F_000     228
_exptl_absorpt_coefficient_mu     0.307
_exptl_absorpt_correction_type     integration
_exptl_absorpt_process_details     '(ABSORB; DeTitta, 1985)'
_exptl_absorpt_correction_T_min     0.9723
_exptl_absorpt_correction_T_max     0.9848
_exptl_special_details
;
;
_diffrn_ambient_temperature     100(2)
_diffrn_radiation_type     MoK\a
_diffrn_radiation_wavelength     0.71073
_diffrn_radiation_source     'fine-focus sealed tube'
_diffrn_radiation_monochromator     graphite
_diffrn_measurement_device_type     'Oxford Diffraction Xcalibur Saphire2'
_diffrn_measurement_device     KappaCCD
_diffrn_measurement_method     '\w and \q'
_diffrn_detector_area_resol_mean     8.4221
_diffrn_reflns_number     11058
_diffrn_reflns_av_R_equivalents     0.0348
_diffrn_reflns_av_sigmaI/netI     0.0242
_diffrn_reflns_theta_min     2.75
_diffrn_reflns_theta_max     30.00
_diffrn_reflns_theta_full     30.00
_diffrn_measured_fraction_theta_max     0.998
_diffrn_measured_fraction_theta_full     0.998
_diffrn_reflns_limit_h_min     -6
_diffrn_reflns_limit_h_max     6
_diffrn_reflns_limit_k_min     -12
_diffrn_reflns_limit_k_max     13
_diffrn_reflns_limit_l_min     0
_diffrn_reflns_limit_l_max     14
_diffrn_standards_number     0
_diffrn_standards_interval_count     ?
_diffrn_standards_interval_time     ?
_diffrn_standards_decay_%     ?
_refine_special_details
;
Refinement of <i>F</i>^2^ against ALL reflections. The weighted <i>R</i>-factor
<i>wR</i> and goodness of fit <i>S</i> are based on <i>F</i>^2^, conventional
<i>R</i>-factors <i>R</i> are based on <i>F</i>, with <i>F</i> set to zero for
negative <i>F</i>^2^. The threshold expression of <i>F</i>^2^ >
\s(<i>F</i>^2^) is used only for calculating <i>R</i>-factors(gt) <i>etc</i>.
and is not relevant to the choice of reflections for refinement.
<i>R</i>-factors based on <i>F</i>^2^ are statistically about twice as large
as those based on <i>F</i>, and <i>R</i>- factors based on ALL data will be
even larger.
;
_reflns_number_total     2581
_reflns_number_gt     2559
_reflns_threshold_expression     I>2\s(I)
_refine_ls_structure_factor_coef     Fsqd
_refine_ls_matrix_type     full
_refine_ls_R_factor_all     0.0394
_refine_ls_R_factor_gt     0.0334
_refine_ls_wR_factor_gt     0.0906
_refine_ls_wR_factor_ref     0.0929
_refine_ls_goodness_of_fit_ref     1.073
_refine_ls_restrained_S_all     1.073
_refine_ls_number_reflns     2581
_refine_ls_number_parameters     127
_refine_ls_number_restraints     0
_refine_ls_hydrogen_treatment     noref
_refine_ls_weighting_scheme     calc
_refine_ls_weighting_details
         'calc w=1/[\s^2^(Fo^2^)+(0.0537P)^2^+0.2002P] where P=(Fo^2^+2Fc^2^)/3'
_atom_sites_solution_hydrogens     difmap
_atom_sites_solution_primary     direct
_atom_sites_solution_secondary     difmap
_refine_ls_shift/su_max     0.000
_refine_ls_shift/su_mean     0.000
_refine_diff_density_max     0.580
_refine_diff_density_min     -0.236
_refine_ls_extinction_method     none
_refine_ls_extinction_coef     ?
loop_
    _atom_type_symbol
    _atom_type_description
    _atom_type_scat_dispersion_real
    _atom_type_scat_dispersion_imag
    _atom_type_scat_source
    'C' 'C' 0.0033 0.0016
                         'International Tables Vol C Tables 4.2.6.8 and 6.1.1.4'
    'H' 'H' 0.0000 0.0000
                         'International Tables Vol C Tables 4.2.6.8 and 6.1.1.4'
    'N' 'N' 0.0061 0.0033
                         'International Tables Vol C Tables 4.2.6.8 and 6.1.1.4'
    'O' 'O' 0.0106 0.0060
                         'International Tables Vol C Tables 4.2.6.8 and 6.1.1.4'
    'P' 'P' 0.1023 0.0942
                         'International Tables Vol C Tables 4.2.6.8 and 6.1.1.4'
_computing_data_collection     '<i>KappaCCD Server Software</i> (Nonius, 1998)'
_computing_cell_refinement     'DENZO and SCALEPACK (Otwinowski & Minor, 1997)'
_computing_data_reduction     'DENZO and SCALEPACK (Otwinowski & Minor, 1997)'
_computing_structure_solution     'SIR2004 (Burla <i>et al.</i>,  2005)'
_computing_structure_refinement     'SHELXL97 (Sheldrick, 2008)'
_computing_molecular_graphics
                              'ORTEP-3 (Farrugia, 1997) and PLATON (Spek, 2009)'
_computing_publication_material     'WinGX (Farrugia, 1999)'
loop_
    _atom_site_type_symbol
    _atom_site_label
    _atom_site_fract_x
    _atom_site_fract_y
    _atom_site_fract_z
    _atom_site_U_iso_or_equiv
    _atom_site_adp_type
    _atom_site_calc_flag
    _atom_site_refinement_flags
    _atom_site_occupancy
    _atom_site_disorder_assembly
    _atom_site_disorder_group
    O O1 1.22190(19) 0.11913(10) 0.23669(10) 0.01503(19) Uani d . 1 . .
    H H1 1.3765 0.1163 0.1783 0.023 Uiso d R 1 . .
    O O2 1.18445(19) 0.33344(10) 0.10200(9) 0.01319(18) Uani d . 1 . .
    N N1 0.6956(2) 0.48161(11) 0.14593(10) 0.0107(2) Uani d . 1 . .
    H H1A 0.5423 0.5400 0.1407 0.013 Uiso d R 1 . .
    H H1B 0.7309 0.4308 0.0754 0.013 Uiso d R 1 . .
    H H1C 0.8484 0.5361 0.1386 0.013 Uiso d R 1 . .
    C C1 1.0902(2) 0.24260(13) 0.20403(12) 0.0109(2) Uani d . 1 . .
    C C2 0.8201(2) 0.26393(13) 0.30600(12) 0.0106(2) Uani d . 1 . .
    C C3 0.6396(3) 0.38167(13) 0.27952(12) 0.0104(2) Uani d . 1 . .
    C C4 0.3987(3) 0.40572(13) 0.37899(13) 0.0131(2) Uani d . 1 . .
    H H4 0.2794 0.4862 0.3601 0.016 Uiso calc R 1 . .
    C C5 0.3322(3) 0.31144(14) 0.50686(13) 0.0150(2) Uani d . 1 . .
    H H5 0.1688 0.3284 0.5755 0.018 Uiso calc R 1 . .
    C C6 0.5051(3) 0.19272(15) 0.53363(13) 0.0157(2) Uani d . 1 . .
    H H6 0.4584 0.1276 0.6199 0.019 Uiso calc R 1 . .
    C C7 0.7466(3) 0.16969(14) 0.43364(13) 0.0141(2) Uani d . 1 . .
    H H7 0.8639 0.0883 0.4525 0.017 Uiso calc R 1 . .
    P P1 0.19035(6) 0.80587(3) 0.08601(3) 0.01016(10) Uani d . 1 . .
    O O3 0.29056(19) 0.88933(10) -0.06075(9) 0.01379(18) Uani d . 1 . .
    O O4 0.20062(18) 0.64347(9) 0.10464(9) 0.01255(18) Uani d . 1 . .
    O O5 -0.1212(2) 0.85119(10) 0.14917(10) 0.0166(2) Uani d . 1 . .
    H H5O -0.1511 0.9363 0.1122 0.025 Uiso d R 1 . .
    H H 0.3396 0.8447 0.1629 0.050 Uiso d . 1 . .
loop_
    _atom_site_aniso_label
    _atom_site_aniso_U_11
    _atom_site_aniso_U_22
    _atom_site_aniso_U_33
    _atom_site_aniso_U_12
    _atom_site_aniso_U_13
    _atom_site_aniso_U_23
    O1 0.0120(4) 0.0112(4) 0.0180(4) 0.0041(3) -0.0003(3) 0.0013(3)
    O2 0.0124(4) 0.0120(4) 0.0132(4) 0.0011(3) -0.0016(3) 0.0003(3)
    N1 0.0102(5) 0.0093(4) 0.0118(5) 0.0016(3) -0.0022(3) -0.0011(3)
    C1 0.0102(5) 0.0099(5) 0.0131(5) 0.0011(4) -0.0039(4) -0.0025(4)
    C2 0.0097(5) 0.0101(5) 0.0118(5) 0.0003(4) -0.0030(4) -0.0013(4)
    C3 0.0117(5) 0.0093(5) 0.0101(5) -0.0004(4) -0.0031(4) -0.0013(4)
    C4 0.0122(5) 0.0128(5) 0.0141(5) 0.0013(4) -0.0020(4) -0.0036(4)
    C5 0.0134(5) 0.0180(6) 0.0128(5) -0.0004(4) -0.0006(4) -0.0042(4)
    C6 0.0172(6) 0.0175(6) 0.0103(5) -0.0013(5) -0.0016(4) 0.0014(4)
    C7 0.0137(5) 0.0130(6) 0.0142(5) 0.0016(4) -0.0036(4) 0.0008(4)
    P1 0.01028(15) 0.00778(15) 0.01211(15) 0.00126(10) -0.00279(11) -0.00126(10)
    O3 0.0124(4) 0.0106(4) 0.0148(4) 0.0029(3) 0.0006(3) 0.0007(3)
    O4 0.0124(4) 0.0082(4) 0.0166(4) 0.0013(3) -0.0040(3) -0.0009(3)
    O5 0.0149(4) 0.0110(4) 0.0181(4) 0.0053(3) 0.0026(3) 0.0018(3)
_geom_special_details
;
All e.s.d.'s (except the e.s.d. in the dihedral angle between two l.s. planes)
are estimated using the full covariance matrix. The cell e.s.d.'s are taken
into account individually in the estimation of e.s.d.'s in distances, angles
and torsion angles; correlations between e.s.d.'s in cell parameters are only
used when they are defined by crystal symmetry. An approximate (isotropic)
treatment of cell e.s.d.'s is used for estimating e.s.d.'s involving l.s.
planes.
;
loop_
    _geom_bond_atom_site_label_1
    _geom_bond_atom_site_label_2
    _geom_bond_site_symmetry_2
    _geom_bond_distance
    _geom_bond_publ_flag
    O1 C1 . 1.3250(14) ?
    O1 H1 . 0.8399 ?
    O2 C1 . 1.2182(15) ?
    N1 C3 . 1.4643(15) ?
    N1 H1A . 0.9100 ?
    N1 H1B . 0.9100 ?
    N1 H1C . 0.9101 ?
    C1 C2 . 1.4930(16) ?
    C2 C7 . 1.3970(16) ?
    C2 C3 . 1.4060(16) ?
    C3 C4 . 1.3880(16) ?
    C4 C5 . 1.3969(17) ?
    C4 H4 . 0.9500 ?
    C5 C6 . 1.3902(18) ?
    C5 H5 . 0.9500 ?
    C6 C7 . 1.3908(17) ?
    C6 H6 . 0.9500 ?
    C7 H7 . 0.9500 ?
    P1 O4 . 1.5110(9) ?
    P1 O3 . 1.5154(9) ?
    P1 O5 . 1.5695(9) ?
    P1 H . 1.2947 ?
    O5 H5O . 0.8400 ?
loop_
    _geom_angle_atom_site_label_1
    _geom_angle_atom_site_label_2
    _geom_angle_atom_site_label_3
    _geom_angle_site_symmetry_1
    _geom_angle_site_symmetry_3
    _geom_angle
    _geom_angle_publ_flag
    C1 O1 H1 . . 109.5 ?
    C3 N1 H1A . . 109.5 ?
    C3 N1 H1B . . 109.5 ?
    H1A N1 H1B . . 109.5 ?
    C3 N1 H1C . . 109.5 ?
    H1A N1 H1C . . 109.5 ?
    H1B N1 H1C . . 109.5 ?
    O2 C1 O1 . . 123.21(11) ?
    O2 C1 C2 . . 122.48(11) ?
    O1 C1 C2 . . 114.27(10) ?
    C7 C2 C3 . . 118.21(11) ?
    C7 C2 C1 . . 120.31(11) ?
    C3 C2 C1 . . 121.42(11) ?
    C4 C3 C2 . . 120.87(11) ?
    C4 C3 N1 . . 117.68(10) ?
    C2 C3 N1 . . 121.44(10) ?
    C3 C4 C5 . . 119.89(11) ?
    C3 C4 H4 . . 120.1 ?
    C5 C4 H4 . . 120.1 ?
    C6 C5 C4 . . 120.00(11) ?
    C6 C5 H5 . . 120.0 ?
    C4 C5 H5 . . 120.0 ?
    C5 C6 C7 . . 119.76(12) ?
    C5 C6 H6 . . 120.1 ?
    C7 C6 H6 . . 120.1 ?
    C6 C7 C2 . . 121.25(12) ?
    C6 C7 H7 . . 119.4 ?
    C2 C7 H7 . . 119.4 ?
    O4 P1 O3 . . 116.92(5) ?
    O4 P1 O5 . . 107.62(5) ?
    O3 P1 O5 . . 109.90(5) ?
    O4 P1 H . . 108.37 ?
    O3 P1 H . . 108.24 ?
    O5 P1 H . . 105.16 ?
    P1 O5 H5O . . 109.5 ?
loop_
    _geom_torsion_atom_site_label_1
    _geom_torsion_atom_site_label_2
    _geom_torsion_atom_site_label_3
    _geom_torsion_atom_site_label_4
    _geom_torsion_site_symmetry_1
    _geom_torsion_site_symmetry_2
    _geom_torsion_site_symmetry_3
    _geom_torsion_site_symmetry_4
    _geom_torsion
    _geom_torsion_publ_flag
    O2 C1 C2 C7 . . . . -168.18(12) ?
    O1 C1 C2 C7 . . . . 9.66(16) ?
    O2 C1 C2 C3 . . . . 9.07(18) ?
    O1 C1 C2 C3 . . . . -173.09(11) ?
    C7 C2 C3 C4 . . . . 1.67(18) ?
    C1 C2 C3 C4 . . . . -175.63(11) ?
    C7 C2 C3 N1 . . . . -177.31(11) ?
    C1 C2 C3 N1 . . . . 5.39(17) ?
    C2 C3 C4 C5 . . . . -0.57(19) ?
    N1 C3 C4 C5 . . . . 178.45(11) ?
    C3 C4 C5 C6 . . . . -0.83(19) ?
    C4 C5 C6 C7 . . . . 1.1(2) ?
    C5 C6 C7 C2 . . . . 0.1(2) ?
    C3 C2 C7 C6 . . . . -1.42(18) ?
    C1 C2 C7 C6 . . . . 175.92(12) ?
loop_
    _geom_hbond_atom_site_label_D
    _geom_hbond_atom_site_label_H
    _geom_hbond_atom_site_label_A
    _geom_hbond_site_symmetry_A
    _geom_hbond_distance_DH
    _geom_hbond_distance_HA
    _geom_hbond_distance_DA
    _geom_hbond_angle_DHA
    O1 H1 O3 2_765 0.84 1.77 2.6085(13) 178
    N1 H1A O4 1_555 0.91 1.96 2.8589(14) 169
    N1 H1B O4 2_665 0.91 2.02 2.9160(13) 169
    N1 H1C O4 1_655 0.91 1.97 2.8740(14) 173
    O5 H5O O3 2_575 0.84 1.78 2.6059(13) 167
    C6 H6 O5 2_566 0.95 2.55 3.2542(15) 132
    C7 H7 O1 1_555 0.95 2.42 2.7503(16) 101
