# Supplementary material for: Hydrogen bonding in 2-carboxy­anilinium dihydrogen phosphite at 100 K
Source: Acta Crystallogr Sect E Struct Rep Online. 2009 Mar 6;65(Pt 4):o664–5. doi: 10.1107/S1600536809007077 (PMC2968775; doi:10.1107/S1600536809007077)
Supplement: Supplementary file 2 [file e-65-0o664-Isup2.hkl]

#
# h,k,l, Fc-squared, Fo-squared, sigma(Fo-squared) and status flag
#
data_I
_shelx_title ' Final in P-1'
_shelx_refln_list_code          4
_shelx_F_calc_maximum      136.08
_exptl_crystal_F_000       228.00
_reflns_d_resolution_high  0.7107
 
loop_
 _symmetry_equiv_pos_as_xyz
 'x, y, z'
 '-x, -y, -z'
 
_cell_length_a     4.8757
_cell_length_b     9.4597
_cell_length_c    10.0801
_cell_angle_alpha  78.929
_cell_angle_beta   76.058
_cell_angle_gamma  86.814
 
_shelx_F_squared_multiplier     1.000
 
loop_
 _refln_index_h
 _refln_index_k
 _refln_index_l
 _refln_F_squared_calc
 _refln_F_squared_meas
 _refln_F_squared_sigma
 _refln_observed_status
   1   0   0       35.80       37.67      0.45 o
   2   0   0     3704.95     4232.55     32.88 o
   3   0   0      650.52      643.05      5.32 o
   4   0   0        0.09        0.94      0.64 o
   5   0   0       86.12       90.49      2.44 o
   6   0   0       70.63       73.75      2.15 o
  -6   1   0       87.53       95.02      2.31 o
  -5   1   0        4.90        5.00      1.35 o
  -4   1   0      390.59      391.99      4.28 o
  -3   1   0      110.61      116.69      1.20 o
  -2   1   0        0.17       -0.06      1.03 o
  -1   1   0       12.66       20.46      0.43 o
   1   1   0     1258.93     1365.19      9.77 o
   2   1   0        9.43       11.20      0.41 o
   3   1   0     1007.18     1080.87      8.79 o
   4   1   0       29.78       24.33      0.73 o
   5   1   0        8.05        5.84      1.14 o
   6   1   0       15.16       16.80      2.27 o
  -6   2   0       32.92       29.95      2.68 o
  -5   2   0       77.60       77.62      1.78 o
  -4   2   0       13.26        9.91      0.76 o
  -3   2   0     1079.48     1090.52      9.62 o
  -2   2   0      371.64      433.91      3.52 o
  -1   2   0      982.12     1028.91      8.30 o
   0   2   0     2258.07     2677.56     24.98 o
   1   2   0      100.34       92.44      1.04 o
   2   2   0        0.32        1.40      0.35 o
   3   2   0      336.87      347.72      2.98 o
   4   2   0        5.66        5.18      0.58 o
   5   2   0       59.73       54.05      2.10 o
   6   2   0       36.36       29.68      1.92 o
  -6   3   0       78.93       76.75      3.43 o
  -5   3   0       21.33       18.47      1.45 o
  -4   3   0      824.22      837.44     11.16 o
  -3   3   0       47.59       37.93      0.82 o
  -2   3   0      520.47      557.18      4.55 o
  -1   3   0        9.71        7.88      0.43 o
   0   3   0     1298.30     1337.38     11.81 o
   1   3   0       34.53       24.06      0.46 o
   2   3   0       20.94       24.08      0.47 o
   3   3   0       89.57       93.44      1.05 o
   4   3   0      125.33      126.78      1.49 o
   5   3   0       31.87       25.52      0.98 o
   6   3   0       26.88       26.44      2.10 o
  -6   4   0       83.21       81.29      5.50 o
  -5   4   0       72.89       67.29      2.71 o
  -4   4   0      108.33      107.43      2.82 o
  -3   4   0      155.29      153.13      2.03 o
  -2   4   0      460.22      418.59      3.63 o
  -1   4   0      841.66      902.67      7.46 o
   0   4   0     1165.58     1364.95     12.71 o
   1   4   0      474.05      479.36      4.14 o
   2   4   0      102.90      118.04      1.20 o
   3   4   0      252.10      247.05      2.27 o
   4   4   0       71.74       70.22      1.07 o
   5   4   0        8.30        5.71      0.92 o
   6   4   0       12.36       12.49      2.45 o
  -6   5   0       14.55       16.92      2.05 o
  -5   5   0      285.85      303.17      4.47 o
  -4   5   0        0.63        1.51      1.05 o
  -3   5   0      246.51      245.06      3.68 o
  -2   5   0        7.06        6.79      0.57 o
  -1   5   0       15.55       20.51      0.63 o
   0   5   0        4.60        4.68      0.51 o
   1   5   0        1.00        0.47      0.55 o
   2   5   0      226.31      243.17      2.39 o
   3   5   0      192.52      187.38      1.82 o
   4   5   0       19.21       15.94      0.88 o
   5   5   0       40.59       35.75      1.38 o
  -5   6   0       40.32       41.35      2.13 o
  -4   6   0      391.86      413.15      6.53 o
  -3   6   0       46.73       41.82      1.23 o
  -2   6   0      756.03      801.02      7.22 o
  -1   6   0      259.91      259.72      4.52 o
   0   6   0      419.95      464.94      4.97 o
   1   6   0      629.54      622.28      5.89 o
   2   6   0        1.41        2.53      0.61 o
   3   6   0      214.82      217.21      2.39 o
   4   6   0       81.30       81.66      1.46 o
   5   6   0        3.63        2.93      1.10 o
  -5   7   0      154.27      163.85      4.71 o
  -4   7   0       14.56       14.20      1.34 o
  -3   7   0      108.47      112.70      2.04 o
  -2   7   0        0.00        0.80      0.70 o
  -1   7   0       51.38       53.46      1.03 o
   0   7   0       95.47       87.85      2.12 o
   1   7   0       21.85       26.23      1.70 o
   2   7   0      185.44      176.05      3.11 o
   3   7   0       21.83       18.17      0.96 o
   4   7   0      101.09      100.16      1.78 o
   5   7   0        2.65        1.05      1.33 o
  -5   8   0       65.19       56.68      3.16 o
  -4   8   0        4.83        4.25      1.57 o
  -3   8   0      132.08      125.42      3.61 o
  -2   8   0        2.81        2.00      0.73 o
  -1   8   0       66.85       60.29      1.44 o
   0   8   0        1.34        0.23      0.82 o
   1   8   0       35.59       29.32      1.42 o
   2   8   0        3.07        3.24      1.16 o
   3   8   0       72.57       68.20      2.61 o
   4   8   0       18.18       15.53      2.38 o
   5   8   0       15.28       12.51      2.58 o
  -4   9   0        3.86        1.71      1.77 o
  -3   9   0        8.99        4.13      1.49 o
  -2   9   0      138.79      122.37      1.54 o
  -1   9   0       68.63       67.31      1.55 o
   0   9   0        2.96        1.53      1.02 o
   1   9   0        2.24        1.96      1.11 o
   2   9   0      371.82      379.56      5.65 o
   3   9   0        7.31        5.84      1.45 o
   4   9   0      102.71       91.59      2.81 o
  -4  10   0        6.13        3.39      2.04 o
  -3  10   0        3.65        4.87      1.64 o
  -2  10   0        2.39        2.27      1.03 o
  -1  10   0      105.74      110.19      3.57 o
   0  10   0       77.31       76.16      1.58 o
   1  10   0      768.00      805.00     12.88 o
   2  10   0       71.62       74.39      1.98 o
   3  10   0       36.07       27.64      4.13 o
   4  10   0       66.80       68.08      4.73 o
  -3  11   0      110.29      124.76      4.90 o
  -2  11   0      103.41       97.75      1.67 o
  -1  11   0       76.89       73.56      2.88 o
   0  11   0       26.84       28.39      1.69 o
   1  11   0      139.42      140.02      5.63 o
   2  11   0        5.45        5.25      1.58 o
   3  11   0       43.57       44.65      2.18 o
  -2  12   0       43.74       38.99      5.96 o
  -1  12   0      147.84      159.44      3.14 o
   0  12   0        1.62        0.73      1.85 o
   1  12   0      273.75      280.60      4.78 o
   2  12   0      124.50      134.88      5.88 o
   0  13   0      124.54      136.30      3.48 o
  -2 -12   1      110.35      114.91      2.79 o
  -1 -12   1       36.79       35.02      2.77 o
   0 -12   1       76.82       83.11      2.57 o
   1 -12   1        9.61       10.56      1.91 o
   2 -12   1        1.43        1.02      2.13 o
  -3 -11   1        0.02       -1.21      3.72 o
  -2 -11   1        0.01        1.06      1.79 o
  -1 -11   1       80.37       83.70      1.93 o
   0 -11   1       40.77       42.79      1.64 o
   1 -11   1      315.28      334.03      6.91 o
   2 -11   1      184.09      198.52      5.25 o
   3 -11   1      136.54      141.43      9.15 o
  -4 -10   1        9.55       12.18      2.41 o
  -3 -10   1       50.59       49.78      2.25 o
  -2 -10   1      125.75      132.06      3.39 o
  -1 -10   1       80.29       69.68      2.49 o
   0 -10   1       14.56       15.55      1.24 o
   1 -10   1       17.64       15.77      1.43 o
   2 -10   1       69.71       70.36      2.08 o
   3 -10   1       59.85       63.94      2.70 o
   4 -10   1       75.70       69.59      2.89 o
  -4  -9   1       40.37       35.33      3.53 o
  -3  -9   1       47.74       47.84      3.51 o
  -2  -9   1      138.93      134.00      3.26 o
  -1  -9   1        7.05        4.86      1.18 o
   0  -9   1      351.66      354.54      4.18 o
   1  -9   1        0.06        0.30      0.99 o
   2  -9   1      146.78      124.42      2.06 o
   3  -9   1        0.02        0.72      1.59 o
   4  -9   1        5.40        2.45      1.73 o
  -5  -8   1        1.35        2.63      1.68 o
  -4  -8   1       29.21       27.81      1.57 o
  -3  -8   1      212.79      211.93      3.38 o
  -2  -8   1        0.79        0.41      1.19 o
  -1  -8   1      712.82      719.52      8.92 o
   0  -8   1        0.88        0.44      0.93 o
   1  -8   1       33.78       27.67      0.90 o
   2  -8   1       36.69       39.12      1.77 o
   3  -8   1        2.03        3.56      1.87 o
   4  -8   1        2.34        0.45      1.51 o
   5  -8   1      118.20      124.67      3.22 o
  -5  -7   1      243.42      253.34      4.45 o
  -4  -7   1       36.90       31.16      1.32 o
  -3  -7   1      110.44      105.32      1.92 o
  -2  -7   1       61.23       54.03      1.66 o
  -1  -7   1      110.27      105.76      3.92 o
   0  -7   1     1126.99     1130.17     11.24 o
   1  -7   1        0.11        0.39      0.74 o
   2  -7   1      712.03      653.54      7.34 o
   3  -7   1      127.93      132.54      1.92 o
   4  -7   1        1.01        1.45      1.35 o
   5  -7   1      128.60      132.39      2.57 o
  -5  -6   1        0.09       -0.57      3.26 o
  -4  -6   1     1409.61     1504.93     20.26 o
  -3  -6   1      110.82      104.17      1.75 o
  -2  -6   1      808.99      803.41      7.94 o
  -1  -6   1      201.83      198.99      2.53 o
   0  -6   1        4.65        1.65      0.66 o
   1  -6   1       26.29       25.24      0.63 o
   2  -6   1      115.21      110.97      2.30 o
   3  -6   1       32.86       24.96      0.76 o
   4  -6   1      120.59      123.34      2.11 o
   5  -6   1       97.40      114.04      2.91 o
  -6  -5   1        1.57        1.88      2.65 o
  -5  -5   1       29.86       24.54      1.26 o
  -4  -5   1       83.69       83.64      1.47 o
  -3  -5   1      158.54      147.94      1.67 o
  -2  -5   1        3.79        2.43      0.56 o
  -1  -5   1      807.79      853.29      7.49 o
   0  -5   1       65.70       64.00      1.17 o
   1  -5   1      243.10      293.51      2.74 o
   2  -5   1       44.06       34.82      0.76 o
   3  -5   1      313.28      307.63      3.42 o
   4  -5   1       85.44       75.71      1.67 o
   5  -5   1       63.74       62.95      1.74 o
   6  -5   1      100.80      110.62      2.69 o
  -6  -4   1       69.82       68.24      2.97 o
  -5  -4   1       38.83       33.08      1.33 o
  -4  -4   1      487.95      501.80      4.63 o
  -3  -4   1       40.02       39.92      0.81 o
  -2  -4   1       78.14       78.02      1.04 o
  -1  -4   1      230.91      222.88      2.62 o
   0  -4   1        0.47        0.78      0.52 o
   1  -4   1      432.59      439.18      5.29 o
   2  -4   1      227.91      242.23      2.40 o
   3  -4   1      551.08      565.93      5.09 o
   4  -4   1      789.70      790.34     12.49 o
   5  -4   1       11.42       11.58      1.56 o
   6  -4   1      232.34      252.63      7.31 o
  -6  -3   1      150.92      151.61      5.04 o
  -5  -3   1       68.30       60.57      1.45 o
  -4  -3   1      412.33      417.97      4.63 o
  -3  -3   1        1.19        0.55      0.48 o
  -2  -3   1       51.60       47.52      0.74 o
  -1  -3   1       60.08       43.96      0.80 o
   0  -3   1        5.83        3.01      0.36 o
   1  -3   1     1127.01     1318.89     10.68 o
   2  -3   1       17.63       14.19      0.51 o
   3  -3   1        0.01        0.52      0.53 o
   4  -3   1        0.72        0.58      0.84 o
   5  -3   1        1.67        0.09      1.34 o
   6  -3   1       46.03       46.20      2.33 o
  -6  -2   1        8.49        8.58      1.85 o
  -5  -2   1      216.08      211.96      3.53 o
  -4  -2   1      110.95      109.33      1.50 o
  -3  -2   1       99.94       84.37      1.11 o
  -2  -2   1       20.89       16.67      0.46 o
  -1  -2   1      987.58      957.36      7.20 o
   0  -2   1      196.37      198.96      1.82 o
   1  -2   1        2.06        3.45      0.33 o
   2  -2   1       21.31       31.47      0.53 o
   3  -2   1      518.97      517.52      4.51 o
   4  -2   1      574.44      555.59      6.99 o
   5  -2   1      135.70      142.03      2.33 o
   6  -2   1       47.89       49.86      2.10 o
  -6  -1   1       11.85       11.59      2.58 o
  -5  -1   1       14.55       11.70      1.06 o
  -4  -1   1       78.02       73.06      0.99 o
  -3  -1   1        3.09        2.62      0.49 o
  -2  -1   1      552.31      617.00      5.38 o
  -1  -1   1      474.29      408.92      3.32 o
   0  -1   1      845.46      943.92      7.50 o
   1  -1   1      940.86      994.85      8.28 o
   2  -1   1       97.23      103.36      1.06 o
   3  -1   1      783.20      778.15      6.54 o
   4  -1   1        5.88        5.98      0.99 o
   5  -1   1       15.95       11.56      1.19 o
   6  -1   1      138.81      143.16      2.72 o
  -6   0   1      204.38      205.90      5.78 o
  -5   0   1      150.27      148.40      2.73 o
  -4   0   1      257.40      251.97      3.02 o
  -3   0   1      537.00      523.63      5.01 o
  -2   0   1      266.87      275.84      2.48 o
  -1   0   1     1915.72     2113.22     16.18 o
   1   0   1      875.26      943.92      7.64 o
   2   0   1     2669.41     3071.57     24.18 o
   3   0   1      135.92      131.02      1.73 o
   4   0   1      287.41      296.40      2.92 o
   5   0   1       10.00       10.35      1.38 o
   6   0   1       31.24       24.32      2.10 o
  -6   1   1        0.03       -0.47      3.78 o
  -5   1   1       22.64       21.81      1.47 o
  -4   1   1        1.96        2.58      0.72 o
  -3   1   1        0.56        0.30      0.49 o
  -2   1   1       40.99       51.79      0.72 o
  -1   1   1       81.87      115.23      1.23 o
   0   1   1      316.17      334.47      3.19 o
   1   1   1      167.80      184.90      1.51 o
   2   1   1       31.46       25.92      0.53 o
   3   1   1       32.96       24.39      0.68 o
   4   1   1      147.64      150.08      1.53 o
   5   1   1        0.64        0.07      0.97 o
   6   1   1       44.42       45.10      1.86 o
  -6   2   1        6.93        6.71      1.76 o
  -5   2   1       67.03       63.31      3.69 o
  -4   2   1       30.70       24.99      0.85 o
  -3   2   1      422.15      453.54      4.16 o
  -2   2   1       48.28       65.56      0.75 o
  -1   2   1     1202.43     1300.61      9.74 o
   0   2   1      290.92      299.00      2.69 o
   1   2   1      117.15      144.49      1.26 o
   2   2   1      498.52      480.86      3.80 o
   3   2   1       12.93       13.38      0.46 o
   4   2   1      129.04      125.54      1.34 o
   5   2   1      149.50      152.82      2.63 o
   6   2   1       44.60       45.76      2.31 o
  -6   3   1       66.64       70.79      4.04 o
  -5   3   1       62.99       57.91      1.68 o
  -4   3   1       23.30       19.12      0.79 o
  -3   3   1       98.77       87.67      1.13 o
  -2   3   1     1015.88     1036.23      8.53 o
  -1   3   1      215.44      214.74      1.93 o
   0   3   1      745.40      768.61      7.61 o
   1   3   1      198.89      230.61      2.53 o
   2   3   1       47.53       39.35      0.57 o
   3   3   1      275.32      281.54      2.99 o
   4   3   1       24.97       26.90      0.89 o
   5   3   1        3.68        3.90      1.03 o
   6   3   1        2.23        1.14      1.76 o
  -6   4   1       19.45       18.96      2.13 o
  -5   4   1       94.51       99.07      3.37 o
  -4   4   1       35.67       37.70      1.25 o
  -3   4   1      882.92      844.86      7.83 o
  -2   4   1      647.35      655.35      5.33 o
  -1   4   1      387.17      478.20      4.47 o
   0   4   1      646.53      739.77      6.18 o
   1   4   1      164.67      154.08      1.62 o
   2   4   1        9.72        9.92      0.45 o
   3   4   1       87.70       86.65      1.49 o
   4   4   1        7.27        6.06      0.63 o
   5   4   1        0.59       -0.11      2.75 o
   6   4   1      108.06      113.20      2.45 o
  -6   5   1       34.60       35.03      3.32 o
  -5   5   1      115.67      124.63      3.00 o
  -4   5   1        8.63        7.58      1.25 o
  -3   5   1       29.57       32.41      0.80 o
  -2   5   1       22.63       22.66      0.69 o
  -1   5   1      114.05      111.96      1.59 o
   0   5   1      258.77      319.64      3.65 o
   1   5   1       17.57       18.97      0.59 o
   2   5   1      119.40      116.94      2.04 o
   3   5   1        9.07        7.12      0.55 o
   4   5   1       29.64       26.14      0.71 o
   5   5   1      218.70      221.61      2.37 o
   6   5   1       10.17        6.37      3.00 o
  -5   6   1      235.13      251.78      5.07 o
  -4   6   1      100.08      102.04      1.87 o
  -3   6   1      780.30      772.35      7.72 o
  -2   6   1     1244.60     1281.12     12.24 o
  -1   6   1       64.78       81.07      1.32 o
   0   6   1      704.44      758.72      8.35 o
   1   6   1      266.83      255.88      3.11 o
   2   6   1      101.96       97.57      1.59 o
   3   6   1      205.40      205.94      2.62 o
   4   6   1        4.61        4.31      0.76 o
   5   6   1      308.30      323.58      4.02 o
  -5   7   1        9.51       10.77      1.90 o
  -4   7   1       28.53       25.03      2.03 o
  -3   7   1        0.02        0.99      0.84 o
  -2   7   1      122.36      117.52      1.81 o
  -1   7   1      125.33      117.20      2.32 o
   0   7   1       31.75       43.52      1.26 o
   1   7   1      108.53      107.95      1.73 o
   2   7   1      770.11      796.09      9.15 o
   3   7   1        1.11       -0.20      2.18 o
   4   7   1      206.86      208.59      3.38 o
   5   7   1      112.65      114.04      4.08 o
  -5   8   1      139.23      156.43      5.21 o
  -4   8   1       36.80       39.22      2.35 o
  -3   8   1       35.42       33.52      1.18 o
  -2   8   1       64.86       51.55      0.92 o
  -1   8   1        0.20        0.93      0.88 o
   0   8   1       11.26       10.97      0.82 o
   1   8   1       63.53       55.33      1.70 o
   2   8   1        1.44        0.35      0.90 o
   3   8   1      326.17      319.43      5.07 o
   4   8   1        2.41        0.41      1.45 o
   5   8   1      626.19      680.63     13.69 o
  -4   9   1       49.41       44.95      4.08 o
  -3   9   1        0.35        0.04      0.98 o
  -2   9   1      101.53      100.48      1.65 o
  -1   9   1      351.97      320.95      6.87 o
   0   9   1        0.75        0.44      0.93 o
   1   9   1      578.43      579.92     10.28 o
   2   9   1      112.98      110.83      2.83 o
   3   9   1        2.76        1.77      1.28 o
   4   9   1       86.57       94.79      2.09 o
   5   9   1       54.19       45.70      3.58 o
  -4  10   1      109.97      131.65      4.97 o
  -3  10   1       13.70       11.68      2.30 o
  -2  10   1       15.11       15.68      1.70 o
  -1  10   1       26.67       28.52      1.36 o
   0  10   1        4.10        4.48      1.23 o
   1  10   1       29.60       31.42      1.45 o
   2  10   1      281.52      290.64      5.17 o
   3  10   1       29.85       28.67      1.84 o
   4  10   1      146.96      150.02      3.44 o
  -3  11   1       20.83       23.63      3.25 o
  -2  11   1       14.28       14.44      1.78 o
  -1  11   1       88.04       75.79      2.39 o
   0  11   1       11.73        8.67      1.68 o
   1  11   1      336.01      363.09      6.32 o
   2  11   1        4.71        3.75      1.94 o
   3  11   1       95.26       93.83      2.95 o
  -2  12   1       84.40       83.39      2.05 o
  -1  12   1      118.78      126.93      4.26 o
   0  12   1        0.48        1.26      2.11 o
   1  12   1       47.60       53.34      2.23 o
   2  12   1      209.92      222.70      4.62 o
  -1  13   1       78.67       84.41      4.82 o
   0  13   1      328.66      377.58      7.46 o
   1  13   1        2.11        3.58      3.20 o
  -1 -12   2        0.31       -0.29      4.26 o
   0 -12   2       43.83       45.69      1.96 o
   1 -12   2      150.09      160.71      4.71 o
   2 -12   2       55.05       54.82      3.06 o
  -2 -11   2       32.18       29.54      2.51 o
  -1 -11   2      147.94      155.51      2.60 o
   0 -11   2       21.25       16.62      2.25 o
   1 -11   2      223.31      243.06      4.62 o
   2 -11   2       92.54       95.34      2.70 o
   3 -11   2       82.97       84.48      3.16 o
  -3 -10   2       88.30       86.84      2.75 o
  -2 -10   2        5.43        2.56      1.66 o
  -1 -10   2       74.72       75.48      1.80 o
   0 -10   2      384.91      402.13      5.50 o
   1 -10   2        6.24        6.30      1.31 o
   2 -10   2      217.07      221.39      3.31 o
   3 -10   2      133.05      135.16      2.73 o
   4 -10   2        9.07        7.58      2.31 o
  -4  -9   2        1.24        0.17      1.44 o
  -3  -9   2       75.92       65.50      6.19 o
  -2  -9   2       14.75       16.41      1.44 o
  -1  -9   2        3.62        2.90      1.17 o
   0  -9   2      104.94      102.72      1.68 o
   1  -9   2        6.87        4.55      0.99 o
   2  -9   2       91.18       84.97      3.67 o
   3  -9   2       13.35        8.65      1.55 o
   4  -9   2       40.08       45.07      2.09 o
  -4  -8   2       70.59       69.56      2.09 o
  -3  -8   2       88.70       83.90      2.11 o
  -2  -8   2       10.61        7.74      1.06 o
  -1  -8   2      230.40      231.44      4.72 o
   0  -8   2     1116.10     1166.80     13.85 o
   1  -8   2      287.67      284.13      4.09 o
   2  -8   2      174.81      164.37      3.87 o
   3  -8   2       18.62       14.49      2.07 o
   4  -8   2        2.46        2.08      1.53 o
   5  -8   2        1.17        2.89      1.94 o
  -5  -7   2       12.45       11.18      1.76 o
  -4  -7   2       12.87       12.66      1.29 o
  -3  -7   2      213.87      212.39      3.84 o
  -2  -7   2        0.03        0.51      0.75 o
  -1  -7   2      687.05      667.62      6.82 o
   0  -7   2      181.69      175.24      2.27 o
   1  -7   2       33.11       24.50      0.98 o
   2  -7   2      434.14      437.32      5.17 o
   3  -7   2      277.60      244.54      3.10 o
   4  -7   2       84.67       75.08      2.07 o
   5  -7   2       35.23       30.58      1.77 o
  -5  -6   2       27.77       28.21      1.62 o
  -4  -6   2      270.66      275.78      3.34 o
  -3  -6   2      117.84      115.67      2.26 o
  -2  -6   2      320.20      323.91      3.46 o
  -1  -6   2      191.95      204.75      2.54 o
   0  -6   2       21.15       21.52      0.78 o
   1  -6   2       54.47       45.42      1.02 o
   2  -6   2       34.53       35.45      1.20 o
   3  -6   2        9.45       10.30      1.05 o
   4  -6   2      185.71      191.52      4.36 o
   5  -6   2       14.18       15.29      1.54 o
  -5  -5   2        0.00        0.67      1.16 o
  -4  -5   2      112.72      110.44      1.73 o
  -3  -5   2      324.64      321.50      3.37 o
  -2  -5   2       35.09       33.67      1.12 o
  -1  -5   2      353.67      338.68      3.13 o
   0  -5   2      375.77      401.73      4.41 o
   1  -5   2        0.37        0.60      0.63 o
   2  -5   2       76.18       68.07      1.57 o
   3  -5   2      206.97      185.63      2.54 o
   4  -5   2        2.00        1.70      1.09 o
   5  -5   2       45.35       41.49      2.89 o
   6  -5   2        4.38        2.40      2.04 o
  -5  -4   2      223.38      234.35      3.03 o
  -4  -4   2        7.37        6.33      0.80 o
  -3  -4   2        0.41        0.14      0.59 o
  -2  -4   2      181.82      170.59      1.92 o
  -1  -4   2      207.81      229.63      2.26 o
   0  -4   2      623.37      641.12      5.82 o
   1  -4   2      473.27      487.94      4.32 o
   2  -4   2      131.69      137.72      1.60 o
   3  -4   2      672.52      690.97      6.27 o
   4  -4   2      112.79      109.63      1.72 o
   5  -4   2      206.25      215.30      3.55 o
   6  -4   2       65.94       63.27      2.35 o
  -6  -3   2        8.77        7.51      2.54 o
  -5  -3   2        2.51        1.94      1.02 o
  -4  -3   2       53.49       50.20      0.97 o
  -3  -3   2       22.79       18.98      0.64 o
  -2  -3   2      169.19      155.85      2.01 o
  -1  -3   2     1166.71     1326.37     10.72 o
   0  -3   2        0.00        0.31      0.41 o
   1  -3   2      406.76      446.39      4.29 o
   2  -3   2      502.57      596.12      5.02 o
   3  -3   2      107.50      101.47      1.18 o
   4  -3   2        3.17        2.92      0.91 o
   5  -3   2        4.82        3.52      1.19 o
   6  -3   2      119.30      119.51      2.50 o
  -6  -2   2       80.43       86.70      2.72 o
  -5  -2   2        6.56        5.93      1.09 o
  -4  -2   2       22.82       22.24      0.86 o
  -3  -2   2      228.00      226.99      2.71 o
  -2  -2   2       14.87       12.48      0.43 o
  -1  -2   2      102.25       89.81      1.04 o
   0  -2   2      384.12      364.05      3.20 o
   1  -2   2      137.55      156.09      1.52 o
   2  -2   2      600.06      623.59      4.92 o
   3  -2   2      214.41      185.87      2.26 o
   4  -2   2       93.66       93.17      2.86 o
   5  -2   2       21.95       20.51      1.28 o
   6  -2   2       42.86       41.23      1.84 o
  -6  -1   2        0.01        0.87      2.11 o
  -5  -1   2       32.86       34.36      1.21 o
  -4  -1   2        0.24        1.26      0.66 o
  -3  -1   2      128.14      118.07      1.59 o
  -2  -1   2      252.92      263.76      2.59 o
  -1  -1   2        4.32       15.33      0.39 o
   0  -1   2      556.01      610.46      4.61 o
   1  -1   2     1706.59     1748.61     12.96 o
   2  -1   2      233.05      242.50      2.90 o
   3  -1   2      828.60      854.52      7.07 o
   4  -1   2       55.18       55.14      1.33 o
   5  -1   2      680.39      706.15      9.42 o
   6  -1   2        3.26        1.78      1.46 o
  -6   0   2      390.89      427.91      9.32 o
  -5   0   2        8.48        3.20      1.01 o
  -4   0   2      247.78      257.67      3.44 o
  -3   0   2      285.11      288.69      2.65 o
  -2   0   2      490.93      542.44      4.81 o
  -1   0   2      173.81      174.76      1.61 o
   0   0   2      115.19      127.44      1.21 o
   1   0   2     1942.02     2324.16     17.10 o
   2   0   2     1570.57     1691.51     15.29 o
   3   0   2      168.40      170.59      1.62 o
   4   0   2     1222.31     1246.65     13.99 o
   5   0   2        3.40        2.51      0.96 o
   6   0   2      108.75      111.94      2.46 o
  -6   1   2       27.52       31.85      6.16 o
  -5   1   2       15.92       17.40      1.07 o
  -4   1   2        1.65        3.50      0.86 o
  -3   1   2       12.23        5.97      0.59 o
  -2   1   2     1786.30     1973.54     17.91 o
  -1   1   2      144.73      183.86      1.98 o
   0   1   2     1553.70     1765.82     13.45 o
   1   1   2      291.60      337.74      2.93 o
   2   1   2      325.88      332.15      2.72 o
   3   1   2      274.28      261.74      2.69 o
   4   1   2       68.94       70.96      1.18 o
   5   1   2      254.03      261.74      3.49 o
   6   1   2       16.17       12.41      2.44 o
  -6   2   2       59.40       58.83      2.67 o
  -5   2   2        6.91        6.80      1.45 o
  -4   2   2        6.69        8.74      0.87 o
  -3   2   2       28.53       32.37      0.78 o
  -2   2   2       74.86       66.68      1.11 o
  -1   2   2     2376.84     2679.95     20.00 o
   0   2   2       50.79       67.24      0.79 o
   1   2   2    18518.04    21528.04    216.25 o
   2   2   2       44.20       41.80      0.63 o
   3   2   2      976.51      993.38      8.11 o
   4   2   2      331.49      325.14      2.97 o
   5   2   2       24.31       20.50      1.62 o
   6   2   2       38.51       39.59      1.68 o
  -6   3   2      115.96      125.18      5.14 o
  -5   3   2       63.07       67.37      2.12 o
  -4   3   2        7.48        9.77      0.82 o
  -3   3   2      314.89      306.86      3.00 o
  -2   3   2      234.21      247.42      2.49 o
  -1   3   2      111.19      115.69      1.20 o
   0   3   2        4.49        3.97      0.39 o
   1   3   2        1.20        2.97      0.41 o
   2   3   2       69.94       70.80      1.08 o
   3   3   2       42.50       35.22      0.70 o
   4   3   2      362.42      369.94      3.29 o
   5   3   2        2.83        2.39      0.98 o
   6   3   2        4.47        2.87      1.48 o
  -6   4   2        3.75        6.39      3.33 o
  -5   4   2       71.49       77.45      1.98 o
  -4   4   2        2.01        2.39      0.84 o
  -3   4   2      348.33      324.94      3.26 o
  -2   4   2      704.58      688.72      5.72 o
  -1   4   2        7.69        8.83      0.46 o
   0   4   2     1245.17     1371.00     14.23 o
   1   4   2      633.85      678.49      5.86 o
   2   4   2       24.32       23.86      0.65 o
   3   4   2       24.32       19.87      0.63 o
   4   4   2       29.48       29.28      0.66 o
   5   4   2        5.48        5.28      1.10 o
   6   4   2        1.27        0.01      1.78 o
  -5   5   2      133.99      137.25      6.54 o
  -4   5   2        8.76        5.37      0.85 o
  -3   5   2     1261.15     1274.32     13.54 o
  -2   5   2       99.69       89.10      1.13 o
  -1   5   2      650.00      675.24      5.71 o
   0   5   2       16.69       28.26      0.64 o
   1   5   2     1005.76     1050.03      9.89 o
   2   5   2       79.90       71.15      1.16 o
   3   5   2       12.33        8.15      0.64 o
   4   5   2      258.29      274.68      2.60 o
   5   5   2       73.24       72.30      2.43 o
   6   5   2        3.80        2.21      1.95 o
  -5   6   2      223.40      237.56      6.35 o
  -4   6   2       12.53       10.33      1.07 o
  -3   6   2      339.26      342.11      3.66 o
  -2   6   2      730.06      736.88      6.68 o
  -1   6   2      250.56      250.40      2.72 o
   0   6   2     1554.25     1719.93     16.04 o
   1   6   2      182.90      189.60      1.82 o
   2   6   2      352.34      340.94      3.42 o
   3   6   2        1.00        0.14      0.77 o
   4   6   2      131.73      130.93      1.81 o
   5   6   2       71.43       68.08      1.67 o
   6   6   2        1.56        2.78      8.96 o
  -5   7   2        1.17        2.82      1.96 o
  -4   7   2      358.83      381.45      5.88 o
  -3   7   2       17.63       14.72      0.94 o
  -2   7   2      323.51      323.05      3.19 o
  -1   7   2       78.46       69.57      1.62 o
   0   7   2        3.74        2.85      0.73 o
   1   7   2      222.01      234.34      3.02 o
   2   7   2      127.08      121.92      1.96 o
   3   7   2       66.63       63.82      1.85 o
   4   7   2      297.97      310.90      4.24 o
   5   7   2      105.43      107.40      4.49 o
  -5   8   2       51.86       46.51      2.44 o
  -4   8   2        1.13        3.30      1.67 o
  -3   8   2      234.85      237.36      3.26 o
  -2   8   2        2.30        1.74      0.71 o
  -1   8   2       95.81      100.89      2.11 o
   0   8   2      107.56      104.08      2.47 o
   1   8   2       22.42       23.05      0.98 o
   2   8   2       69.52       63.82      2.92 o
   3   8   2       12.81        9.09      1.36 o
   4   8   2       22.27       20.93      1.93 o
   5   8   2       50.77       56.58      2.67 o
  -4   9   2      183.38      199.39      3.55 o
  -3   9   2       16.13       16.40      1.16 o
  -2   9   2       96.74       95.91      2.75 o
  -1   9   2        7.40        5.43      1.14 o
   0   9   2       13.92       15.04      1.73 o
   1   9   2       48.86       44.27      1.76 o
   2   9   2        1.81        0.64      1.23 o
   3   9   2       12.69       10.86      3.32 o
   4   9   2       26.33       24.45      2.19 o
   5   9   2        1.09        2.96      2.45 o
  -4  10   2       56.78       57.62      3.85 o
  -3  10   2       10.62        5.92      1.23 o
  -2  10   2      221.81      222.93      3.15 o
  -1  10   2       33.10       26.46      1.67 o
   0  10   2        0.42        1.48      1.31 o
   1  10   2        0.03        0.90      1.33 o
   2  10   2        1.22       -0.26      3.39 o
   3  10   2       15.50       12.53      2.01 o
   4  10   2       11.66        8.20      2.26 o
  -3  11   2       31.25       34.41      5.04 o
  -2  11   2        0.98        0.62      1.21 o
  -1  11   2      147.64      142.84      2.97 o
   0  11   2       26.35       26.67      2.07 o
   1  11   2        7.46        5.15      1.88 o
   2  11   2        0.08        1.36      1.68 o
   3  11   2      194.77      207.87      7.27 o
   4  11   2        0.40        1.00      2.33 o
  -2  12   2       38.82       33.05      1.94 o
  -1  12   2       40.43       40.83      2.50 o
   0  12   2       51.11       49.66      2.68 o
   1  12   2      105.84      113.11      3.40 o
   2  12   2      239.71      244.72      7.24 o
   3  12   2       42.25       35.52      6.80 o
  -1  13   2      107.89      104.25      2.62 o
   0  13   2      119.86      138.08      4.46 o
   1  13   2       18.84       15.96      2.69 o
   0 -12   3      107.28      119.96      5.82 o
   1 -12   3        2.57        3.56      2.05 o
  -2 -11   3       20.65       21.69      3.84 o
  -1 -11   3       51.95       56.43      2.20 o
   0 -11   3       20.49       17.73      1.81 o
   1 -11   3        5.91        5.16      1.76 o
   2 -11   3        1.37        2.91      1.83 o
   3 -11   3      187.35      205.42      3.88 o
  -3 -10   3        9.19       12.38      2.31 o
  -2 -10   3        2.25        4.54      1.98 o
  -1 -10   3      142.46      149.10      5.15 o
   0 -10   3       88.22       92.56      2.49 o
   1 -10   3       25.94       27.08      1.39 o
   2 -10   3       24.03       18.99      2.27 o
   3 -10   3       30.03       27.15      2.26 o
  -4  -9   3        0.26        1.26      1.60 o
  -3  -9   3        0.21       -0.76      3.20 o
  -2  -9   3       55.13       45.36      2.16 o
  -1  -9   3        1.20       -0.55      2.89 o
   0  -9   3        0.02        0.02      1.08 o
   1  -9   3        4.49        5.91      1.05 o
   2  -9   3      221.79      219.98      4.30 o
   3  -9   3       69.49       70.81      2.22 o
   4  -9   3      121.43      134.30      5.03 o
  -4  -8   3       84.17       86.67      2.60 o
  -3  -8   3        0.67        0.70      1.08 o
  -2  -8   3       64.30       57.80      1.75 o
  -1  -8   3      219.51      224.96      3.11 o
   0  -8   3       59.47       50.77      2.25 o
   1  -8   3       15.94       14.89      1.37 o
   2  -8   3       15.00       10.37      1.27 o
   3  -8   3       90.86       90.14      1.75 o
   4  -8   3       15.86       13.81      2.01 o
   5  -8   3      122.31      120.98      4.03 o
  -4  -7   3       90.53       90.80      2.71 o
  -3  -7   3      124.14      123.29      2.36 o
  -2  -7   3      143.59      135.73      1.95 o
  -1  -7   3      486.89      482.16      5.07 o
   0  -7   3        2.36        0.48      0.97 o
   1  -7   3      520.50      519.70      5.67 o
   2  -7   3       75.80       70.17      1.31 o
   3  -7   3      100.87       86.61      1.72 o
   4  -7   3       20.59       21.46      1.59 o
   5  -7   3        1.50        3.48      1.57 o
  -5  -6   3       11.31       11.21      1.63 o
  -4  -6   3        9.08        7.58      1.17 o
  -3  -6   3        6.68        4.45      0.99 o
  -2  -6   3      512.74      503.03      5.28 o
  -1  -6   3       27.88       24.40      0.81 o
   0  -6   3     1355.66     1373.72     12.77 o
   1  -6   3        0.65        0.92      0.75 o
   2  -6   3       95.42       89.45      1.80 o
   3  -6   3      132.85      143.62      3.01 o
   4  -6   3       21.42       22.62      1.70 o
   5  -6   3        9.52       10.50      1.53 o
  -5  -5   3       20.08       17.33      1.53 o
  -4  -5   3      258.52      255.07      4.31 o
  -3  -5   3        0.09        0.51      0.74 o
  -2  -5   3        4.00        2.87      0.75 o
  -1  -5   3      244.45      227.38      2.91 o
   0  -5   3       95.59       93.26      1.19 o
   1  -5   3      758.63      736.18      6.78 o
   2  -5   3      113.26      112.96      1.49 o
   3  -5   3      224.11      184.95      3.31 o
   4  -5   3       47.00       50.64      1.66 o
   5  -5   3       26.05       24.14      2.63 o
   6  -5   3       51.64       53.58      4.75 o
  -5  -4   3      158.70      168.65      2.65 o
  -4  -4   3        0.03       -0.06      2.41 o
  -3  -4   3     1450.88     1487.36     16.39 o
  -2  -4   3      179.88      173.24      1.93 o
  -1  -4   3      904.41      975.61      8.73 o
   0  -4   3      283.81      273.23      2.74 o
   1  -4   3       11.88       16.24      0.54 o
   2  -4   3       12.39       11.36      0.72 o
   3  -4   3      219.35      209.34      2.85 o
   4  -4   3        1.11        1.87      0.94 o
   5  -4   3       77.12       74.52      2.15 o
   6  -4   3      159.12      179.20      4.76 o
  -5  -3   3        2.07        1.58      1.10 o
  -4  -3   3       15.55       12.99      1.03 o
  -3  -3   3      146.24      142.73      1.68 o
  -2  -3   3       10.35        7.20      0.56 o
  -1  -3   3      243.98      267.30      2.54 o
   0  -3   3      827.91      916.53      7.41 o
   1  -3   3      313.10      360.01      3.20 o
   2  -3   3       31.25       39.91      0.93 o
   3  -3   3       10.61       10.67      0.83 o
   4  -3   3       68.16       67.19      1.76 o
   5  -3   3      102.26       90.18      2.75 o
   6  -3   3       17.16       15.34      1.94 o
  -6  -2   3      120.97      127.19      4.60 o
  -5  -2   3       30.57       33.91      1.28 o
  -4  -2   3      124.66      116.92      1.56 o
  -3  -2   3      729.74      719.53      6.71 o
  -2  -2   3        3.41        4.43      0.50 o
  -1  -2   3      410.96      447.93      3.84 o
   0  -2   3       10.37        1.29      0.38 o
   1  -2   3       32.66       31.36      0.64 o
   2  -2   3       99.38       87.03      1.01 o
   3  -2   3       25.64       27.00      0.69 o
   4  -2   3      212.84      217.56      2.81 o
   5  -2   3      368.04      363.88      5.84 o
   6  -2   3       10.69       10.09      1.80 o
  -6  -1   3       39.27       37.27      2.83 o
  -5  -1   3      320.79      326.82      4.74 o
  -4  -1   3       88.91       74.62      1.23 o
  -3  -1   3      941.26      955.37      8.79 o
  -2  -1   3       74.94       73.76      1.33 o
  -1  -1   3      336.87      377.46      3.42 o
   0  -1   3     1167.10     1204.36      8.99 o
   1  -1   3       60.51       47.26      0.57 o
   2  -1   3      199.35      243.80      2.33 o
   3  -1   3      334.09      345.61      3.46 o
   4  -1   3        0.96        1.65      0.84 o
   5  -1   3       39.76       38.37      1.82 o
   6  -1   3        0.34       -0.70      3.00 o
  -6   0   3      140.27      149.33      4.92 o
  -5   0   3        4.05        3.70      1.10 o
  -4   0   3      567.57      526.11      5.61 o
  -3   0   3       52.01       42.38      0.83 o
  -2   0   3      241.77      217.23      2.07 o
  -1   0   3        1.45        1.93      0.42 o
   0   0   3     1650.54     1732.64     12.63 o
   1   0   3      364.16      400.88      3.16 o
   2   0   3       56.13       57.11      0.95 o
   3   0   3       24.22       15.77      0.65 o
   4   0   3      764.02      764.87      8.25 o
   5   0   3      454.05      451.89      5.52 o
   6   0   3      305.81      344.77      5.65 o
  -6   1   3       62.69       63.91      4.73 o
  -5   1   3       90.10       92.36      1.59 o
  -4   1   3        0.09        1.08      0.85 o
  -3   1   3      200.20      189.40      2.15 o
  -2   1   3      495.74      508.23      4.47 o
  -1   1   3     1327.13     1499.64     11.65 o
   0   1   3     1116.49     1116.88      9.10 o
   1   1   3     3862.86     4766.44     34.64 o
   2   1   3       61.25       57.51      1.06 o
   3   1   3      213.90      206.66      2.25 o
   4   1   3       28.40       24.84      0.88 o
   5   1   3       10.91        8.13      1.54 o
   6   1   3      109.20      109.85      2.07 o
  -6   2   3        2.68       -0.79      3.61 o
  -5   2   3       89.88       85.57      1.47 o
  -4   2   3       97.87       88.01      1.55 o
  -3   2   3      135.52      123.08      1.76 o
  -2   2   3      139.46      132.29      2.09 o
  -1   2   3      448.44      472.73      3.90 o
   0   2   3      592.02      589.78      4.97 o
   1   2   3     1452.20     1509.50     12.00 o
   2   2   3      833.88      957.49      7.79 o
   3   2   3      986.62     1028.90      9.45 o
   4   2   3      326.62      345.06      3.70 o
   5   2   3       20.53       19.41      1.34 o
   6   2   3       16.25       13.14      1.58 o
  -6   3   3        8.50        5.72      2.18 o
  -5   3   3        2.07        0.83      1.64 o
  -4   3   3       12.01       10.64      0.86 o
  -3   3   3        8.65        5.47      0.73 o
  -2   3   3       20.85       17.15      0.72 o
  -1   3   3      691.21      797.05      6.69 o
   0   3   3        1.33        0.80      0.36 o
   1   3   3     1031.06     1236.47     11.42 o
   2   3   3       40.27       32.89      0.76 o
   3   3   3        1.60        1.11      0.57 o
   4   3   3       12.50       13.43      0.85 o
   5   3   3       39.55       36.71      1.24 o
   6   3   3        1.97       -0.85      3.23 o
  -5   4   3       18.32       18.56      1.80 o
  -4   4   3        0.49        2.06      0.96 o
  -3   4   3        8.54        6.10      0.78 o
  -2   4   3      209.07      220.30      2.15 o
  -1   4   3        1.60        1.88      0.43 o
   0   4   3      316.33      321.19      2.80 o
   1   4   3      140.23      172.16      1.96 o
   2   4   3      145.54      172.34      1.80 o
   3   4   3       83.55       84.13      1.29 o
   4   4   3        5.35        4.98      0.80 o
   5   4   3       32.71       32.38      1.40 o
   6   4   3        8.96        6.53      2.05 o
  -5   5   3       63.90       66.25      6.89 o
  -4   5   3       85.82       85.09      2.32 o
  -3   5   3       23.43       19.93      0.90 o
  -2   5   3       20.70       16.08      0.55 o
  -1   5   3      960.70      942.24      8.00 o
   0   5   3        2.63        1.71      0.50 o
   1   5   3     1181.37     1217.35     12.08 o
   2   5   3        5.44        5.89      0.67 o
   3   5   3      272.13      270.26      3.36 o
   4   5   3        1.64        3.61      1.03 o
   5   5   3        9.70        8.42      1.25 o
   6   5   3       26.01       23.93      2.54 o
  -5   6   3        0.11        0.47      2.10 o
  -4   6   3       70.05       71.94      1.40 o
  -3   6   3       80.98       83.77      1.72 o
  -2   6   3      230.80      222.85      2.41 o
  -1   6   3      563.11      562.76      5.22 o
   0   6   3        6.31       10.95      0.57 o
   1   6   3      286.09      281.54      2.72 o
   2   6   3      409.68      402.27      4.63 o
   3   6   3        6.04        4.91      0.89 o
   4   6   3      175.79      177.15      4.17 o
   5   6   3       23.79       19.10      2.33 o
   6   6   3        6.46        6.87      3.34 o
  -5   7   3       41.94       39.08      4.01 o
  -4   7   3      233.28      238.74      4.34 o
  -3   7   3        0.12        0.49      0.86 o
  -2   7   3       91.20       89.21      2.32 o
  -1   7   3      309.84      295.75      2.92 o
   0   7   3       32.31       27.78      0.73 o
   1   7   3       53.91       45.31      0.93 o
   2   7   3       48.26       46.67      1.14 o
   3   7   3      140.56      145.34      3.43 o
   4   7   3       75.07       74.88      1.80 o
   5   7   3        1.01        2.60      1.78 o
  -4   8   3       22.78       24.00      2.04 o
  -3   8   3      106.55      111.63      1.97 o
  -2   8   3      205.82      207.53      2.39 o
  -1   8   3      565.72      562.98      5.60 o
   0   8   3        0.08        0.90      0.89 o
   1   8   3      133.00      134.96      2.95 o
   2   8   3      218.49      213.53      3.38 o
   3   8   3        3.27        2.53      1.20 o
   4   8   3       60.97       58.99      4.48 o
   5   8   3       34.97       34.47      3.02 o
  -4   9   3        0.18        0.98      1.87 o
  -3   9   3        0.09        0.00      1.08 o
  -2   9   3        3.02        3.15      0.92 o
  -1   9   3       23.99       23.23      0.77 o
   0   9   3       23.63       21.50      1.19 o
   1   9   3       14.70       12.81      1.49 o
   2   9   3       28.36       26.64      1.54 o
   3   9   3      240.97      245.74      4.28 o
   4   9   3        2.75        3.60      2.00 o
   5   9   3       54.70       53.52      3.99 o
  -3  10   3       93.40       99.36      2.86 o
  -2  10   3       46.62       45.61      1.95 o
  -1  10   3       13.52       10.59      0.95 o
   0  10   3        9.43       10.92      1.51 o
   1  10   3       25.56       22.28      1.45 o
   2  10   3        3.26        2.53      1.62 o
   3  10   3       10.10        4.65      1.94 o
   4  10   3       57.25       48.08      8.90 o
  -3  11   3       44.73       40.66      2.65 o
  -2  11   3       14.06       11.15      1.43 o
  -1  11   3      203.81      213.15      2.85 o
   0  11   3      143.29      145.62      2.58 o
   1  11   3       37.53       36.43      1.85 o
   2  11   3      438.46      456.95      8.04 o
   3  11   3       30.27       23.93      2.87 o
   4  11   3       18.63       17.78      6.50 o
  -2  12   3       10.22        8.73      1.62 o
  -1  12   3        1.70        1.20      1.30 o
   0  12   3       63.89       67.13      3.15 o
   1  12   3        4.88        2.52      2.02 o
   2  12   3       47.10       47.46      5.45 o
   3  12   3      192.26      194.06     16.00 o
  -1  13   3       58.78       61.26      3.60 o
   0  13   3      135.95      143.56      4.20 o
   1  13   3       18.13       19.53      3.87 o
  -1 -11   4      119.13      125.72      3.17 o
   0 -11   4       10.99        9.14      2.69 o
   1 -11   4        7.71        5.48      1.84 o
   2 -11   4      126.94      136.78      4.56 o
  -2 -10   4        3.27        4.44      2.25 o
  -1 -10   4       27.09       21.72      2.20 o
   0 -10   4       39.26       34.46      1.64 o
   1 -10   4       12.82       13.79      1.41 o
   2 -10   4      222.42      251.97      3.85 o
   3 -10   4        0.03        1.41      1.67 o
  -3  -9   4        0.87       -0.35      3.56 o
  -2  -9   4        7.77        6.23      1.24 o
  -1  -9   4        8.05        6.37      1.50 o
   0  -9   4       69.85       68.87      2.26 o
   1  -9   4       38.01       37.42      1.45 o
   2  -9   4      178.06      176.57      2.81 o
   3  -9   4       94.87       90.36      2.38 o
   4  -9   4       35.71       35.27      2.14 o
  -4  -8   4        0.05        0.77      1.67 o
  -3  -8   4       13.42       11.45      1.30 o
  -2  -8   4      139.89      131.44      2.29 o
  -1  -8   4        1.66        0.52      0.86 o
   0  -8   4      101.00       95.32      3.09 o
   1  -8   4      316.22      321.82      4.03 o
   2  -8   4        1.24       -0.49      2.51 o
   3  -8   4      303.66      296.95      4.28 o
   4  -8   4       79.42       79.73      1.94 o
   5  -8   4      109.73      111.31      3.01 o
  -4  -7   4       55.24       59.73      2.63 o
  -3  -7   4        2.53        2.04      1.08 o
  -2  -7   4       26.95       19.92      1.06 o
  -1  -7   4      115.42      109.85      1.56 o
   0  -7   4        9.68        7.45      1.08 o
   1  -7   4      321.99      318.31      3.80 o
   2  -7   4        5.37        5.15      0.96 o
   3  -7   4      124.55      119.58      3.02 o
   4  -7   4       23.28       16.58      2.69 o
   5  -7   4       17.09       16.61      2.00 o
  -4  -6   4        7.20        7.85      1.29 o
  -3  -6   4      125.68      121.77      3.06 o
  -2  -6   4      287.35      273.56      3.29 o
  -1  -6   4        8.21        4.81      0.75 o
   0  -6   4      838.41      839.08      8.10 o
   1  -6   4     1829.35     1833.57     20.83 o
   2  -6   4      725.48      725.72      7.52 o
   3  -6   4      563.36      551.55      6.52 o
   4  -6   4       12.96       12.19      1.22 o
   5  -6   4       48.86       46.77      2.02 o
  -5  -5   4        5.10        3.88      1.63 o
  -4  -5   4       38.39       37.32      1.53 o
  -3  -5   4      233.15      240.52      2.88 o
  -2  -5   4       71.89       69.30      1.25 o
  -1  -5   4      115.17      104.54      2.05 o
   0  -5   4      130.65      126.63      1.67 o
   1  -5   4      416.53      394.53      4.56 o
   2  -5   4       20.83       20.80      0.77 o
   3  -5   4      369.04      371.15      4.23 o
   4  -5   4      464.66      448.16      6.24 o
   5  -5   4       39.18       34.63      2.66 o
   6  -5   4       44.68       45.03      3.70 o
  -5  -4   4       67.98       71.36      1.61 o
  -4  -4   4       14.46       12.04      1.08 o
  -3  -4   4      561.86      575.28      6.21 o
  -2  -4   4      273.38      261.78      2.89 o
  -1  -4   4      312.24      328.56      3.33 o
   0  -4   4      430.12      456.40      4.65 o
   1  -4   4       58.68       48.19      0.88 o
   2  -4   4       28.03       18.01      0.66 o
   3  -4   4        2.78        1.92      0.86 o
   4  -4   4        3.20        3.48      1.02 o
   5  -4   4      103.10       99.89      1.88 o
   6  -4   4        0.05        0.56      1.87 o
  -5  -3   4       75.62       77.81      1.71 o
  -4  -3   4       16.63       15.69      1.07 o
  -3  -3   4      413.32      404.06      5.17 o
  -2  -3   4      207.91      187.09      2.26 o
  -1  -3   4       11.48        9.76      0.56 o
   0  -3   4      290.28      286.43      3.28 o
   1  -3   4       72.97       69.44      0.81 o
   2  -3   4        8.65        8.12      0.56 o
   3  -3   4        1.29        0.98      0.68 o
   4  -3   4      220.58      208.69      3.11 o
   5  -3   4       42.02       37.43      1.48 o
   6  -3   4        5.63        7.86      1.80 o
  -5  -2   4        3.09        2.67      1.17 o
  -4  -2   4      275.74      281.89      3.83 o
  -3  -2   4       31.39       28.31      1.16 o
  -2  -2   4        1.34        0.38      0.59 o
  -1  -2   4      126.00      109.35      1.69 o
   0  -2   4      125.97      122.96      1.29 o
   1  -2   4      713.57      738.89      5.84 o
   2  -2   4       16.34       11.79      0.52 o
   3  -2   4      327.23      326.44      3.87 o
   4  -2   4      328.37      343.45      4.27 o
   5  -2   4        3.50        3.80      1.20 o
   6  -2   4      150.79      165.88      3.12 o
  -5  -1   4       60.50       64.21      2.59 o
  -4  -1   4        0.80        1.73      0.84 o
  -3  -1   4      378.26      379.14      3.85 o
  -2  -1   4        2.21        1.53      0.50 o
  -1  -1   4      899.87      907.08      7.58 o
   0  -1   4      234.73      283.21      2.82 o
   1  -1   4        3.59        4.25      0.36 o
   2  -1   4       14.36       14.85      0.69 o
   3  -1   4      214.64      231.15      2.36 o
   4  -1   4       19.40       18.15      0.99 o
   5  -1   4        1.17        1.00      1.11 o
   6  -1   4       16.62       10.59      1.78 o
  -5   0   4       86.83       83.00      2.80 o
  -4   0   4       73.43       75.73      1.69 o
  -3   0   4       32.47       32.48      0.97 o
  -2   0   4      722.58      720.90      6.26 o
  -1   0   4        0.70        0.23      0.45 o
   0   0   4      781.79      791.28      6.17 o
   1   0   4      754.80      770.43      6.09 o
   2   0   4       16.63       15.23      0.47 o
   3   0   4      665.73      692.02      6.35 o
   4   0   4      374.10      375.97      4.20 o
   5   0   4       56.10       54.19      1.58 o
   6   0   4       50.15       53.45      1.84 o
  -5   1   4       80.50       81.30      1.97 o
  -4   1   4        1.31        0.03      0.83 o
  -3   1   4      184.87      180.71      2.44 o
  -2   1   4       61.41       65.08      0.91 o
  -1   1   4      131.38      135.08      1.48 o
   0   1   4      405.69      376.14      3.21 o
   1   1   4        4.28        8.68      0.38 o
   2   1   4      821.92      848.12      6.80 o
   3   1   4        3.92        4.86      0.64 o
   4   1   4      303.08      297.00      3.39 o
   5   1   4      117.71      120.50      3.10 o
   6   1   4      202.92      209.31      3.32 o
  -5   2   4      394.84      408.41      5.76 o
  -4   2   4        1.31       -0.02      2.33 o
  -3   2   4      198.91      220.10      2.52 o
  -2   2   4      389.92      385.73      3.70 o
  -1   2   4      294.52      338.00      3.07 o
   0   2   4       12.98        7.14      0.46 o
   1   2   4      348.72      352.54      2.92 o
   2   2   4      112.61      110.88      1.41 o
   3   2   4      708.66      749.99      7.17 o
   4   2   4        0.08        2.14      0.81 o
   5   2   4      419.84      435.63      5.72 o
   6   2   4        0.06       -0.50      3.07 o
  -5   3   4       15.83       17.61      1.46 o
  -4   3   4        0.68        0.05      0.91 o
  -3   3   4       10.03        4.33      0.74 o
  -2   3   4        0.01        0.71      0.56 o
  -1   3   4      332.51      349.19      3.04 o
   0   3   4       14.88       17.38      0.55 o
   1   3   4      100.47       99.03      1.02 o
   2   3   4       12.07        7.39      0.52 o
   3   3   4      268.83      271.47      3.80 o
   4   3   4       88.98       85.94      1.77 o
   5   3   4       80.08       82.58      1.77 o
   6   3   4       79.21       83.56      4.53 o
  -5   4   4       36.18       41.64      3.54 o
  -4   4   4       20.86       21.76      1.11 o
  -3   4   4        0.02       -0.16      2.09 o
  -2   4   4        4.25        1.87      0.62 o
  -1   4   4       10.29        9.25      0.46 o
   0   4   4      249.71      248.87      2.24 o
   1   4   4        5.56        3.90      0.58 o
   2   4   4     3432.90     3859.41     50.89 o
   3   4   4       22.54       18.58      0.71 o
   4   4   4      415.89      407.27      5.05 o
   5   4   4       51.21       46.21      1.40 o
   6   4   4        0.28        0.27      1.74 o
  -5   5   4      322.29      350.33      7.67 o
  -4   5   4       77.60       82.45      2.55 o
  -3   5   4       27.29       20.45      1.03 o
  -2   5   4      679.15      674.96      6.18 o
  -1   5   4      158.24      154.73      1.59 o
   0   5   4       46.54       48.09      0.90 o
   1   5   4      324.16      335.32      3.35 o
   2   5   4       40.88       36.72      1.14 o
   3   5   4      231.17      233.82      4.02 o
   4   5   4        3.46        2.96      0.97 o
   5   5   4      283.58      294.02      4.56 o
   6   5   4        0.11       -0.13      3.48 o
  -5   6   4        0.31        2.08      2.29 o
  -4   6   4      131.38      143.45      3.12 o
  -3   6   4       17.34       15.19      0.94 o
  -2   6   4      539.17      531.12      5.09 o
  -1   6   4      572.35      544.25      5.11 o
   0   6   4        1.36        2.09      0.56 o
   1   6   4      925.15      955.58     10.40 o
   2   6   4      700.57      740.01      7.90 o
   3   6   4       47.88       41.56      1.47 o
   4   6   4      171.63      175.83      4.44 o
   5   6   4       21.02       20.66      1.69 o
   6   6   4       14.68       10.79      3.12 o
  -5   7   4       46.57       45.01      3.92 o
  -4   7   4      314.27      337.34      4.10 o
  -3   7   4       18.39       15.25      1.00 o
  -2   7   4     1708.20     1729.59     19.47 o
  -1   7   4        4.82        3.71      0.67 o
   0   7   4      459.87      469.48      5.23 o
   1   7   4       74.86       64.38      1.13 o
   2   7   4      215.07      215.27      4.27 o
   3   7   4      185.13      189.13      2.93 o
   4   7   4        6.97        8.04      1.36 o
   5   7   4      200.93      217.07      3.63 o
   6   7   4      105.85      112.18      4.55 o
  -4   8   4      120.45      120.30      3.08 o
  -3   8   4        1.21        3.03      0.95 o
  -2   8   4      153.32      154.90      2.53 o
  -1   8   4      718.44      706.85      7.63 o
   0   8   4        0.83        0.66      0.90 o
   1   8   4      882.52      929.14     11.01 o
   2   8   4        3.05        1.18      1.06 o
   3   8   4       28.68       24.83      1.28 o
   4   8   4       13.97       11.29      1.66 o
   5   8   4        5.12        3.33      2.02 o
  -4   9   4        1.50        2.97      2.07 o
  -3   9   4      145.32      140.43      3.01 o
  -2   9   4        8.25        8.00      1.33 o
  -1   9   4      110.68      109.32      2.00 o
   0   9   4       12.59       10.29      1.19 o
   1   9   4        0.44       -0.30      2.29 o
   2   9   4       88.90       94.41      2.31 o
   3   9   4       37.33       37.10      2.42 o
   4   9   4       44.72       36.36      2.06 o
   5   9   4      114.28      117.07      3.47 o
  -3  10   4        0.19        0.43      1.23 o
  -2  10   4      114.44      109.01      2.21 o
  -1  10   4        0.11        0.88      1.07 o
   0  10   4       10.78       10.82      1.48 o
   1  10   4        5.31        4.91      1.33 o
   2  10   4       10.76       10.01      2.43 o
   3  10   4        2.48        2.17      1.51 o
   4  10   4        0.48        1.27      2.49 o
  -3  11   4      171.83      184.47      4.59 o
  -2  11   4       90.34       92.28      1.65 o
  -1  11   4      175.86      176.74      3.23 o
   0  11   4        0.35       -0.92      3.21 o
   1  11   4      114.97      123.14      2.29 o
   2  11   4       52.84       59.57      2.80 o
   3  11   4        2.43        2.64      2.50 o
   4  11   4        9.90        9.54      2.83 o
  -2  12   4        0.47        0.26      1.50 o
  -1  12   4      165.35      168.44      4.04 o
   0  12   4        1.90        1.16      1.76 o
   1  12   4        0.12       -0.73      3.52 o
   2  12   4       12.10       15.63      2.75 o
   3  12   4       13.89       10.98      3.07 o
   0  13   4       34.18       34.10      1.63 o
   1  13   4       24.66       32.36      3.26 o
   0 -11   5      163.19      180.62      4.00 o
   1 -11   5       30.34       26.92      2.29 o
  -2 -10   5        4.25        8.57      2.66 o
  -1 -10   5       32.52       36.34      2.17 o
   0 -10   5        1.30        1.27      1.69 o
   1 -10   5       55.18       61.99      1.74 o
   2 -10   5       34.85       32.47      2.60 o
   3 -10   5       33.89       27.83      2.17 o
  -3  -9   5       59.79       59.03      1.78 o
  -2  -9   5       11.58       11.50      1.52 o
  -1  -9   5        3.16        3.45      1.58 o
   0  -9   5       63.77       65.23      2.66 o
   1  -9   5        1.40        1.59      1.33 o
   2  -9   5        2.50        2.57      1.37 o
   3  -9   5       22.34       23.92      1.77 o
   4  -9   5       49.31       51.48      2.19 o
  -3  -8   5      146.99      145.87      3.64 o
  -2  -8   5        0.05       -0.39      2.83 o
  -1  -8   5       67.94       66.30      1.34 o
   0  -8   5      212.63      220.01      4.67 o
   1  -8   5       12.45       12.04      1.18 o
   2  -8   5       73.66       68.70      1.69 o
   3  -8   5       20.11       15.25      1.38 o
   4  -8   5       12.38       10.30      1.73 o
  -4  -7   5        5.74        4.96      1.66 o
  -3  -7   5        0.61        1.33      1.18 o
  -2  -7   5        1.00        1.52      1.00 o
  -1  -7   5       67.26       50.43      1.15 o
   0  -7   5        1.20        2.05      0.81 o
   1  -7   5        5.66        4.22      1.03 o
   2  -7   5        1.86        2.01      1.04 o
   3  -7   5      244.82      240.34      5.18 o
   4  -7   5       35.93       36.96      1.64 o
   5  -7   5      144.93      154.74      4.70 o
  -4  -6   5       24.10       18.68      1.65 o
  -3  -6   5      271.36      278.21      3.61 o
  -2  -6   5       11.87       10.58      1.00 o
  -1  -6   5      116.63      119.05      1.75 o
   0  -6   5      784.51      796.84      7.97 o
   1  -6   5        0.10        0.23      0.82 o
   2  -6   5      151.41      152.84      1.98 o
   3  -6   5      177.96      173.35      2.53 o
   4  -6   5       88.74       90.02      3.89 o
   5  -6   5       56.46       56.38      2.01 o
  -4  -5   5       29.23       26.25      1.21 o
  -3  -5   5       25.39       21.52      0.95 o
  -2  -5   5      137.17      133.59      1.89 o
  -1  -5   5       53.43       44.33      1.13 o
   0  -5   5      375.78      380.60      3.68 o
   1  -5   5        9.73        9.09      0.65 o
   2  -5   5      118.61      115.51      2.17 o
   3  -5   5      239.32      236.78      3.95 o
   4  -5   5        2.32        7.58      1.26 o
   5  -5   5       18.74       20.98      1.73 o
   6  -5   5       14.93       11.11      2.61 o
  -5  -4   5       41.12       42.37      2.02 o
  -4  -4   5        3.04        3.13      1.09 o
  -3  -4   5       20.25       17.43      1.25 o
  -2  -4   5       48.37       41.97      0.95 o
  -1  -4   5      408.70      391.76      4.22 o
   0  -4   5      133.86      126.96      1.41 o
   1  -4   5      609.18      594.51      5.10 o
   2  -4   5       22.26       23.11      0.88 o
   3  -4   5        3.33        3.00      0.82 o
   4  -4   5       16.52       18.57      1.10 o
   5  -4   5       38.46       34.58      2.14 o
   6  -4   5        0.72        3.32      2.02 o
  -5  -3   5       16.56       15.74      1.59 o
  -4  -3   5       13.13        8.21      1.11 o
  -3  -3   5      115.13      112.77      1.64 o
  -2  -3   5       18.23       15.18      0.78 o
  -1  -3   5      131.44      123.06      2.07 o
   0  -3   5       98.81       85.60      1.15 o
   1  -3   5      262.39      252.48      2.26 o
   2  -3   5      152.34      142.77      1.62 o
   3  -3   5       63.66       62.14      1.45 o
   4  -3   5       27.09       21.02      1.05 o
   5  -3   5       12.79        9.08      1.45 o
   6  -3   5       26.55       24.36      1.98 o
  -5  -2   5       78.56       89.54      3.48 o
  -4  -2   5      109.85      108.87      2.19 o
  -3  -2   5       35.20       33.75      1.36 o
  -2  -2   5     1240.77     1238.52     12.20 o
  -1  -2   5       13.82       10.27      0.58 o
   0  -2   5     1479.73     1674.82     13.93 o
   1  -2   5      180.66      158.94      1.53 o
   2  -2   5       81.90       71.08      0.98 o
   3  -2   5      183.45      182.13      2.02 o
   4  -2   5       82.04       81.38      1.76 o
   5  -2   5       23.25       21.36      1.89 o
   6  -2   5       57.82       53.53      2.11 o
  -5  -1   5       21.54       21.49      1.46 o
  -4  -1   5        6.61        4.62      0.97 o
  -3  -1   5      148.42      144.06      2.24 o
  -2  -1   5      268.81      249.68      2.56 o
  -1  -1   5      119.46      117.13      1.43 o
   0  -1   5      298.82      342.22      2.95 o
   1  -1   5      835.94      898.67      7.19 o
   2  -1   5      135.84      142.19      1.57 o
   3  -1   5        2.12        1.04      0.63 o
   4  -1   5        8.96        8.10      0.96 o
   5  -1   5       15.27       11.63      1.20 o
   6  -1   5       11.08        7.94      1.52 o
  -5   0   5      142.82      156.44      2.31 o
  -4   0   5       47.43       53.43      1.83 o
  -3   0   5      221.99      203.82      3.28 o
  -2   0   5     1448.27     1410.69     13.59 o
  -1   0   5        4.50        4.77      0.56 o
   0   0   5     1469.79     1613.77     12.94 o
   1   0   5      132.24      112.29      1.19 o
   2   0   5       40.18       35.02      0.45 o
   3   0   5      359.25      371.56      4.20 o
   4   0   5       46.30       44.45      1.52 o
   5   0   5      133.84      137.16      2.42 o
   6   0   5      333.49      348.76      5.26 o
  -5   1   5        1.18        0.16      1.27 o
  -4   1   5      322.53      315.44      3.70 o
  -3   1   5        0.04        0.50      0.74 o
  -2   1   5      458.16      467.11      4.77 o
  -1   1   5      295.07      295.01      3.23 o
   0   1   5        0.84        2.38      0.46 o
   1   1   5      897.10      897.80      7.12 o
   2   1   5      480.17      525.30      4.64 o
   3   1   5      119.81      148.83      2.15 o
   4   1   5      587.07      607.50      7.12 o
   5   1   5       83.62       84.33      1.99 o
   6   1   5       55.00       52.71      1.91 o
  -5   2   5      196.58      213.86      3.63 o
  -4   2   5        3.79        2.81      0.97 o
  -3   2   5      547.00      489.43      4.93 o
  -2   2   5        0.40        0.09      0.53 o
  -1   2   5        8.19        4.60      0.47 o
   0   2   5        0.57        1.12      0.43 o
   1   2   5      183.63      175.15      1.70 o
   2   2   5        3.47        3.55      0.43 o
   3   2   5       67.80       68.18      1.45 o
   4   2   5        9.89        9.07      0.86 o
   5   2   5      304.38      306.03      4.64 o
   6   2   5      379.87      396.40      8.67 o
  -5   3   5       31.85       30.36      1.59 o
  -4   3   5       44.23       43.71      1.31 o
  -3   3   5        6.03        2.08      0.75 o
  -2   3   5       75.21       68.83      1.46 o
  -1   3   5      280.21      276.00      2.83 o
   0   3   5      933.41      999.21      8.12 o
   1   3   5      169.71      165.93      1.92 o
   2   3   5     2072.87     2311.60     25.14 o
   3   3   5       21.23       16.52      0.97 o
   4   3   5      140.24      144.46      2.45 o
   5   3   5       31.32       29.38      1.66 o
   6   3   5        0.02       -0.73      3.05 o
  -5   4   5        0.95       -1.07      3.77 o
  -4   4   5       54.55       50.48      2.16 o
  -3   4   5       11.03        7.35      0.87 o
  -2   4   5      223.43      207.64      3.01 o
  -1   4   5        0.29        0.45      0.50 o
   0   4   5        6.65        7.46      0.52 o
   1   4   5      340.34      328.15      3.15 o
   2   4   5      363.30      365.41      4.04 o
   3   4   5       69.99       81.26      1.80 o
   4   4   5      407.13      423.70      6.21 o
   5   4   5      123.96      125.36      2.43 o
   6   4   5        6.13        5.59      1.93 o
  -5   5   5      103.48       97.37      2.87 o
  -4   5   5        8.62        9.84      1.23 o
  -3   5   5      182.56      178.02      2.20 o
  -2   5   5       26.28       25.04      0.72 o
  -1   5   5        0.81        1.24      0.54 o
   0   5   5       99.76      115.68      1.61 o
   1   5   5        4.35        4.38      0.54 o
   2   5   5      203.90      240.89      3.34 o
   3   5   5      132.77      130.44      2.04 o
   4   5   5       16.13       14.27      1.15 o
   5   5   5       57.32       60.79      2.90 o
   6   5   5        5.63        5.48      1.83 o
  -5   6   5       99.12      108.86      3.70 o
  -4   6   5        1.18        1.24      1.30 o
  -3   6   5        0.49        1.22      0.87 o
  -2   6   5        7.36        5.57      0.68 o
  -1   6   5      352.93      339.25      3.66 o
   0   6   5       16.86       17.92      0.71 o
   1   6   5      472.61      475.97      5.53 o
   2   6   5        4.85        3.85      0.92 o
   3   6   5       27.25       27.73      1.54 o
   4   6   5      168.11      173.54      2.61 o
   5   6   5       26.77       25.95      1.74 o
   6   6   5       44.44       45.22      2.57 o
  -4   7   5        0.02        0.28      1.28 o
  -3   7   5       75.65       76.19      2.12 o
  -2   7   5       35.44       32.30      1.21 o
  -1   7   5      102.33      102.25      1.36 o
   0   7   5      887.27      881.71      8.07 o
   1   7   5       89.28       89.93      1.40 o
   2   7   5      749.88      743.29      7.89 o
   3   7   5       78.25       72.37      2.28 o
   4   7   5      134.70      137.57      4.55 o
   5   7   5       50.74       54.55      2.80 o
   6   7   5       42.72       42.85      2.87 o
  -4   8   5        3.50        3.49      2.01 o
  -3   8   5        3.58        2.95      1.08 o
  -2   8   5       16.18       16.53      0.92 o
  -1   8   5        2.61        2.55      0.83 o
   0   8   5       52.78       49.82      1.74 o
   1   8   5       29.25       28.08      1.89 o
   2   8   5        1.64        0.97      1.13 o
   3   8   5      109.41      114.93      3.23 o
   4   8   5        2.12        3.17      1.37 o
   5   8   5       21.88       18.70      2.23 o
  -4   9   5       12.01       12.30      1.78 o
  -3   9   5       85.51       83.83      2.82 o
  -2   9   5        0.38        0.06      0.92 o
  -1   9   5        2.57        1.87      0.85 o
   0   9   5      155.44      150.77      2.39 o
   1   9   5        0.01        0.49      1.06 o
   2   9   5       36.00       33.64      1.35 o
   3   9   5       46.83       47.07      2.72 o
   4   9   5       28.27       27.10      2.81 o
   5   9   5       40.79       43.77      5.30 o
  -3  10   5        2.54        2.44      1.42 o
  -2  10   5       32.15       30.22      1.80 o
  -1  10   5       78.92       74.29      1.94 o
   0  10   5      150.67      154.48      3.02 o
   1  10   5       18.73       16.05      1.50 o
   2  10   5       30.64       31.57      1.70 o
   3  10   5       32.28       30.20      1.98 o
   4  10   5       15.53       11.27      2.17 o
  -2  11   5       12.22       10.55      1.40 o
  -1  11   5       33.26       30.90      1.37 o
   0  11   5       42.78       44.25      2.31 o
   1  11   5       66.61       72.97      2.17 o
   2  11   5       12.69        9.25      2.01 o
   3  11   5       62.74       60.01      3.36 o
   4  11   5       91.66       88.91      5.48 o
  -1  12   5       98.30      101.12      2.62 o
   0  12   5       40.25       36.18      1.81 o
   1  12   5       28.11       29.90      2.35 o
   2  12   5        1.74        5.53      2.71 o
   3  12   5        2.28        0.91      2.96 o
   0  13   5      147.15      152.77      2.75 o
   1  13   5      112.48      131.99      4.52 o
  -1 -10   6        1.00        2.82      2.22 o
   0 -10   6        1.10       -0.46      4.15 o
   1 -10   6      101.39      103.42      2.39 o
   2 -10   6        0.19        0.95      1.77 o
  -2  -9   6       43.21       53.16      2.23 o
  -1  -9   6       24.89       26.74      1.44 o
   0  -9   6       69.00       74.63      3.32 o
   1  -9   6       12.26       12.06      1.85 o
   2  -9   6        0.11       -0.85      3.11 o
   3  -9   6       50.28       55.11      3.29 o
  -3  -8   6       23.13       17.94      1.82 o
  -2  -8   6        1.88        1.66      1.29 o
  -1  -8   6       89.05       81.67      1.49 o
   0  -8   6       19.12       16.58      1.71 o
   1  -8   6        2.98        2.18      1.26 o
   2  -8   6       28.35       24.28      1.68 o
   3  -8   6      114.52      128.92      2.87 o
   4  -8   6        0.34       -1.42      3.68 o
  -3  -7   6       59.11       58.06      1.79 o
  -2  -7   6        1.20        0.31      1.19 o
  -1  -7   6        0.31        0.08      1.07 o
   0  -7   6       29.93       25.51      1.10 o
   1  -7   6       46.12       41.46      2.39 o
   2  -7   6        1.41        1.07      1.08 o
   3  -7   6      280.82      285.04      4.17 o
   4  -7   6       55.42       53.28      2.97 o
   5  -7   6       81.68       88.11      2.69 o
  -4  -6   6      230.73      237.47      3.99 o
  -3  -6   6       42.41       43.66      1.55 o
  -2  -6   6        7.42        8.13      1.09 o
  -1  -6   6      420.45      401.85      4.73 o
   0  -6   6       21.21       20.46      0.92 o
   1  -6   6      109.77      107.67      1.96 o
   2  -6   6      540.49      534.36      5.95 o
   3  -6   6        3.36        2.76      1.13 o
   4  -6   6      462.52      468.11      6.75 o
   5  -6   6      123.16      127.45      5.32 o
  -4  -5   6       10.69       11.18      1.42 o
  -3  -5   6       68.99       73.94      1.47 o
  -2  -5   6       58.57       57.76      1.16 o
  -1  -5   6       49.32       29.93      0.95 o
   0  -5   6      265.55      246.11      2.70 o
   1  -5   6      173.89      163.84      2.20 o
   2  -5   6      306.43      301.63      4.43 o
   3  -5   6       28.56       26.48      1.51 o
   4  -5   6        3.19        3.46      1.21 o
   5  -5   6       31.25       27.45      1.89 o
  -4  -4   6       19.78       16.93      1.31 o
  -3  -4   6        0.00       -0.56      2.55 o
  -2  -4   6       16.90       15.14      0.89 o
  -1  -4   6      279.45      245.20      2.74 o
   0  -4   6       89.67       71.63      1.13 o
   1  -4   6      528.60      524.24      4.95 o
   2  -4   6     1748.30     1739.73     19.14 o
   3  -4   6      417.90      411.88      4.91 o
   4  -4   6      471.45      470.40      5.79 o
   5  -4   6        0.16        1.18      1.38 o
   6  -4   6       25.35       29.87      2.57 o
  -4  -3   6       12.48       10.84      1.23 o
  -3  -3   6       10.32        8.21      1.09 o
  -2  -3   6      418.89      402.20      4.32 o
  -1  -3   6       16.95       12.06      0.89 o
   0  -3   6      114.55       95.80      1.55 o
   1  -3   6       31.22       28.38      0.58 o
   2  -3   6      163.44      152.27      1.51 o
   3  -3   6       40.06       39.84      1.45 o
   4  -3   6       98.56       93.31      2.84 o
   5  -3   6      199.51      195.73      3.04 o
   6  -3   6       15.97       13.12      2.05 o
  -5  -2   6        6.36        2.80      1.67 o
  -4  -2   6       26.27       29.90      1.47 o
  -3  -2   6       84.02       83.99      1.45 o
  -2  -2   6      737.69      735.31      7.58 o
  -1  -2   6       17.37       10.69      0.74 o
   0  -2   6      528.14      553.77      4.70 o
   1  -2   6      235.09      252.25      2.34 o
   2  -2   6        1.64        1.30      0.47 o
   3  -2   6       70.92       64.82      1.11 o
   4  -2   6        0.59        1.38      0.97 o
   5  -2   6        3.15        1.39      1.19 o
   6  -2   6       16.81       16.60      2.02 o
  -5  -1   6        0.02        0.70      1.54 o
  -4  -1   6       56.54       60.00      1.90 o
  -3  -1   6       13.12       10.85      0.94 o
  -2  -1   6      441.05      425.24      4.98 o
  -1  -1   6      329.22      295.20      3.03 o
   0  -1   6       12.73       11.88      0.50 o
   1  -1   6      592.20      608.62      5.25 o
   2  -1   6       16.31       18.69      0.45 o
   3  -1   6       47.60       45.56      0.85 o
   4  -1   6        4.57        4.54      1.07 o
   5  -1   6       93.12       87.24      2.45 o
   6  -1   6        8.34        6.93      1.65 o
  -5   0   6      265.40      292.45      4.57 o
  -4   0   6       13.82       13.90      1.15 o
  -3   0   6      476.22      474.99      5.21 o
  -2   0   6      342.91      333.86      3.42 o
  -1   0   6        6.16        3.40      0.60 o
   0   0   6      589.68      572.94      4.94 o
   1   0   6      361.21      388.53      3.38 o
   2   0   6      831.77      823.29      6.66 o
   3   0   6       61.45       59.87      1.03 o
   4   0   6      225.69      226.24      3.26 o
   5   0   6      281.02      292.44      4.11 o
   6   0   6        1.16        0.71      1.60 o
  -5   1   6       14.85       14.06      1.52 o
  -4   1   6      150.59      154.07      2.69 o
  -3   1   6       31.33       22.37      0.82 o
  -2   1   6      550.22      553.32      5.40 o
  -1   1   6      313.15      299.79      2.82 o
   0   1   6      515.26      513.74      4.63 o
   1   1   6      205.00      195.09      1.90 o
   2   1   6      197.22      219.11      2.34 o
   3   1   6       37.85       38.76      0.84 o
   4   1   6        6.72        7.47      0.97 o
   5   1   6       63.72       60.80      1.59 o
   6   1   6        4.77        4.27      2.01 o
  -5   2   6       69.43       75.64      2.37 o
  -4   2   6        6.10        4.38      1.11 o
  -3   2   6       88.26       82.67      1.68 o
  -2   2   6        8.74        5.25      0.67 o
  -1   2   6      202.02      194.00      2.37 o
   0   2   6        2.11        3.69      0.55 o
   1   2   6       89.14       76.56      0.91 o
   2   2   6      162.75      168.60      2.08 o
   3   2   6        9.20        7.16      0.56 o
   4   2   6      135.24      136.38      2.16 o
   5   2   6      215.31      217.16      3.51 o
   6   2   6        0.64        0.50      1.67 o
  -5   3   6        1.16        0.01      1.52 o
  -4   3   6       89.31       92.15      2.70 o
  -3   3   6       45.46       31.77      1.44 o
  -2   3   6      195.41      183.92      2.67 o
  -1   3   6      190.51      189.21      2.04 o
   0   3   6        4.69        4.63      0.50 o
   1   3   6      253.92      265.01      2.48 o
   2   3   6      168.56      180.58      2.32 o
   3   3   6       55.78       59.22      1.01 o
   4   3   6       18.40       18.24      1.20 o
   5   3   6        5.84        5.16      1.24 o
   6   3   6       19.74       21.10      2.18 o
  -5   4   6       28.72       24.23      2.27 o
  -4   4   6      295.52      303.87      5.68 o
  -3   4   6       38.37       29.41      0.97 o
  -2   4   6      273.22      287.62      3.03 o
  -1   4   6      117.41      111.91      1.48 o
   0   4   6      624.68      656.72      5.66 o
   1   4   6       27.63       20.67      0.54 o
   2   4   6       20.79       18.95      0.63 o
   3   4   6       76.87       74.80      1.83 o
   4   4   6      231.39      240.19      3.66 o
   5   4   6        2.40        2.94      1.27 o
   6   4   6      145.02      142.74      4.04 o
  -4   5   6       31.09       36.23      1.40 o
  -3   5   6       21.36       21.43      1.37 o
  -2   5   6        9.28        6.15      0.73 o
  -1   5   6       76.28       68.87      1.13 o
   0   5   6      116.19      117.65      1.47 o
   1   5   6       63.84       54.41      1.18 o
   2   5   6      144.28      148.53      3.26 o
   3   5   6       36.27       32.80      1.15 o
   4   5   6       17.66       16.44      1.67 o
   5   5   6       54.49       52.25      1.83 o
   6   5   6       12.45       13.41      2.08 o
  -4   6   6       78.75       86.14      3.04 o
  -3   6   6       22.93       24.90      1.10 o
  -2   6   6       49.69       52.43      1.15 o
  -1   6   6        7.49        6.44      0.67 o
   0   6   6       39.99       38.35      0.73 o
   1   6   6      266.49      269.95      2.79 o
   2   6   6        0.42        1.00      0.87 o
   3   6   6     1178.55     1213.30     15.86 o
   4   6   6        0.07        0.80      1.20 o
   5   6   6      169.35      166.49      4.68 o
   6   6   6       31.44       33.87      2.42 o
  -4   7   6      304.70      339.20      5.92 o
  -3   7   6      121.60      128.32      2.78 o
  -2   7   6        4.82        3.72      0.80 o
  -1   7   6      604.91      608.48      6.05 o
   0   7   6      349.22      345.01      3.42 o
   1   7   6       48.83       50.52      0.87 o
   2   7   6      663.45      687.90      8.19 o
   3   7   6        0.21        0.68      1.04 o
   4   7   6      217.96      232.63      5.17 o
   5   7   6       42.18       38.12      2.96 o
  -4   8   6       27.01       26.16      1.84 o
  -3   8   6       43.54       44.44      2.32 o
  -2   8   6       22.36       20.40      0.96 o
  -1   8   6      195.72      196.55      2.76 o
   0   8   6       77.74       72.03      1.63 o
   1   8   6       12.74       10.81      0.75 o
   2   8   6      127.49      125.80      2.30 o
   3   8   6      335.52      351.96      5.72 o
   4   8   6        0.24        2.07      1.33 o
   5   8   6       68.89       69.29      3.10 o
  -3   9   6      203.77      209.82      3.26 o
  -2   9   6       30.65       28.87      1.34 o
  -1   9   6      960.19      960.95     11.35 o
   0   9   6       17.32       15.46      1.07 o
   1   9   6      100.17      103.99      1.95 o
   2   9   6       29.24       26.65      1.45 o
   3   9   6        5.06        4.65      1.43 o
   4   9   6       48.77       52.55      2.27 o
   5   9   6       24.91       24.56      2.70 o
  -3  10   6       18.84       18.02      2.19 o
  -2  10   6        4.27        3.00      1.29 o
  -1  10   6       81.32       80.94      1.73 o
   0  10   6      271.50      273.37      4.04 o
   1  10   6        2.11        2.60      0.91 o
   2  10   6      399.13      416.39      7.20 o
   3  10   6        0.01        0.13      1.74 o
   4  10   6        3.25        2.30      2.04 o
  -2  11   6      113.97      109.21      4.80 o
  -1  11   6        1.05        0.99      1.18 o
   0  11   6      108.25      111.01      3.19 o
   1  11   6        6.35        6.78      1.25 o
   2  11   6       36.73       37.80      2.81 o
   3  11   6       84.03       89.43      3.90 o
   4  11   6        1.14        1.76      3.11 o
  -1  12   6      160.03      167.42      3.72 o
   0  12   6        8.78        6.68      1.56 o
   1  12   6       18.19       19.24      1.29 o
   2  12   6       24.39       19.22      2.56 o
   3  12   6        2.50        3.84      2.95 o
   0 -10   7      260.54      296.39      5.29 o
   1 -10   7        0.03       -2.11      4.35 o
  -1  -9   7        0.53        1.78      1.42 o
   0  -9   7      105.85      113.68      2.39 o
   1  -9   7       56.24       56.85      2.43 o
   2  -9   7       61.96       57.38      2.25 o
   3  -9   7        0.07        2.20      1.86 o
  -2  -8   7       17.16       17.26      1.52 o
  -1  -8   7       16.47       19.51      1.56 o
   0  -8   7       22.75       26.39      1.41 o
   1  -8   7       16.30       15.97      1.63 o
   2  -8   7        7.36        7.49      1.52 o
   3  -8   7       11.63       11.14      1.61 o
   4  -8   7        5.25        5.24      1.88 o
  -3  -7   7      242.47      279.47      5.60 o
  -2  -7   7       75.58       70.93      1.74 o
  -1  -7   7       51.52       58.65      2.33 o
   0  -7   7       29.36       27.16      1.36 o
   1  -7   7       55.45       57.09      1.67 o
   2  -7   7        1.69        1.12      1.13 o
   3  -7   7        0.17        1.07      1.29 o
   4  -7   7       33.75       34.07      2.72 o
  -3  -6   7       52.35       58.99      1.86 o
  -2  -6   7      306.10      315.49      4.09 o
  -1  -6   7       20.45       24.91      1.22 o
   0  -6   7       94.59      105.97      1.95 o
   1  -6   7      403.42      403.84      4.76 o
   2  -6   7       20.42       18.82      1.17 o
   3  -6   7      131.95      130.30      2.24 o
   4  -6   7       97.38       94.87      2.10 o
   5  -6   7       11.06        8.47      2.19 o
  -4  -5   7       14.82       19.95      1.56 o
  -3  -5   7       74.13       83.59      1.79 o
  -2  -5   7       30.33       26.73      1.09 o
  -1  -5   7        0.76        0.28      0.86 o
   0  -5   7        1.04       -0.10      2.39 o
   1  -5   7       45.44       39.45      1.12 o
   2  -5   7       23.55       20.76      1.03 o
   3  -5   7       30.33       25.99      1.33 o
   4  -5   7       52.86       47.92      2.25 o
   5  -5   7       39.22       43.02      2.27 o
  -4  -4   7        4.57        4.26      1.40 o
  -3  -4   7        7.51        6.67      1.09 o
  -2  -4   7      185.94      182.71      2.50 o
  -1  -4   7       19.80       18.13      0.90 o
   0  -4   7        8.24       11.43      0.86 o
   1  -4   7      834.78      838.25      7.97 o
   2  -4   7      119.06      114.63      2.41 o
   3  -4   7       95.23       95.68      1.36 o
   4  -4   7      354.79      374.98      6.47 o
   5  -4   7        2.93        3.13      1.64 o
  -4  -3   7        0.04        0.05      1.31 o
  -3  -3   7       38.15       36.85      1.24 o
  -2  -3   7        0.69        1.05      0.86 o
  -1  -3   7        1.52        1.92      0.73 o
   0  -3   7       51.09       40.50      0.92 o
   1  -3   7       28.31       28.55      0.94 o
   2  -3   7       22.13       20.82      0.79 o
   3  -3   7        0.28        0.99      0.79 o
   4  -3   7      115.20      109.31      1.79 o
   5  -3   7       13.54       14.85      1.91 o
   6  -3   7        3.71        4.47      1.96 o
  -4  -2   7      150.43      164.16      2.93 o
  -3  -2   7       32.33       31.09      1.17 o
  -2  -2   7        0.20        1.13      0.82 o
  -1  -2   7       12.17        6.91      0.74 o
   0  -2   7      252.28      248.87      2.90 o
   1  -2   7       28.58       27.08      0.77 o
   2  -2   7      291.25      288.69      2.85 o
   3  -2   7      131.11      128.95      1.74 o
   4  -2   7        6.44        5.02      1.06 o
   5  -2   7        4.45        3.28      1.28 o
   6  -2   7        1.27        3.26      1.67 o
  -4  -1   7        3.00        2.75      1.22 o
  -3  -1   7        0.02        0.62      0.78 o
  -2  -1   7      121.06      118.18      2.75 o
  -1  -1   7       71.28       70.09      1.40 o
   0  -1   7       24.57       20.72      1.03 o
   1  -1   7      170.11      157.51      1.61 o
   2  -1   7      112.90      116.37      1.46 o
   3  -1   7      211.24      213.99      3.15 o
   4  -1   7       80.53       82.10      3.20 o
   5  -1   7       24.74       21.49      1.81 o
   6  -1   7       11.75        8.21      2.06 o
  -4   0   7       96.38      106.30      2.49 o
  -3   0   7      212.87      214.72      3.05 o
  -2   0   7       13.99       11.11      0.83 o
  -1   0   7      862.51      868.31      8.06 o
   0   0   7      110.84      104.53      1.45 o
   1   0   7      871.86      898.15      8.00 o
   2   0   7      408.71      386.11      3.84 o
   3   0   7       32.28       25.58      0.87 o
   4   0   7      409.58      418.16      6.20 o
   5   0   7      104.67      108.47      2.20 o
   6   0   7       54.89       52.66      2.09 o
  -4   1   7      108.49      114.84      3.07 o
  -3   1   7        2.16        2.09      0.84 o
  -2   1   7      501.91      503.87      5.15 o
  -1   1   7       25.70       23.69      0.92 o
   0   1   7      162.94      162.64      1.70 o
   1   1   7       35.61       30.01      0.61 o
   2   1   7       82.63       84.28      1.31 o
   3   1   7        5.89        5.30      0.78 o
   4   1   7       61.89       67.62      1.71 o
   5   1   7        4.74        2.22      1.36 o
   6   1   7       34.11       33.56      1.98 o
  -4   2   7       16.98       17.61      1.42 o
  -3   2   7       27.30       29.17      1.07 o
  -2   2   7       25.41       21.59      1.06 o
  -1   2   7      758.90      748.26      7.00 o
   0   2   7       63.72       67.88      1.10 o
   1   2   7      590.82      607.63      5.14 o
   2   2   7       98.18       96.69      1.25 o
   3   2   7        4.35        4.22      0.84 o
   4   2   7      200.18      206.11      4.05 o
   5   2   7       84.96       81.97      5.01 o
   6   2   7       12.77       11.66      2.15 o
  -4   3   7       29.86       23.10      1.32 o
  -3   3   7      125.06      113.92      1.61 o
  -2   3   7        3.57        4.79      0.83 o
  -1   3   7       30.67       30.37      0.83 o
   0   3   7       65.85       68.03      1.30 o
   1   3   7       34.27       37.09      0.83 o
   2   3   7      118.41      112.45      1.99 o
   3   3   7      162.10      178.14      1.83 o
   4   3   7      123.65      129.55      2.11 o
   5   3   7      203.98      209.51      3.58 o
   6   3   7       70.56       67.22      3.42 o
  -4   4   7      127.86      132.84      3.46 o
  -3   4   7        6.31        3.54      0.88 o
  -2   4   7      497.73      458.37      5.71 o
  -1   4   7        9.48        8.10      0.71 o
   0   4   7       35.25       30.01      0.69 o
   1   4   7        0.02        0.29      0.54 o
   2   4   7      128.70      125.59      1.99 o
   3   4   7        0.22        0.89      0.71 o
   4   4   7        0.60        0.98      1.09 o
   5   4   7        5.69        4.83      1.36 o
   6   4   7       63.69       63.69      2.53 o
  -4   5   7       50.55       53.57      1.54 o
  -3   5   7       47.37       44.66      1.12 o
  -2   5   7       86.15       72.40      1.18 o
  -1   5   7      156.34      150.15      1.81 o
   0   5   7       84.13       83.66      1.27 o
   1   5   7       16.23       17.37      0.83 o
   2   5   7      121.11      120.62      1.56 o
   3   5   7      446.62      478.53      7.28 o
   4   5   7        4.61        3.72      1.23 o
   5   5   7       63.26       66.87      3.58 o
   6   5   7       11.12        9.71      2.01 o
  -4   6   7       27.05       26.63      1.63 o
  -3   6   7       45.49       42.18      1.12 o
  -2   6   7       59.55       53.79      1.06 o
  -1   6   7       65.22       61.73      0.96 o
   0   6   7        6.67        5.14      0.71 o
   1   6   7       53.04       50.12      1.21 o
   2   6   7      201.92      200.08      3.38 o
   3   6   7      320.74      337.72      5.10 o
   4   6   7       17.15       15.98      1.93 o
   5   6   7      263.87      279.63      4.64 o
   6   6   7       94.99       95.62      2.63 o
  -4   7   7      211.14      211.42      3.67 o
  -3   7   7       80.88       88.20      2.57 o
  -2   7   7      244.39      238.93      3.39 o
  -1   7   7      259.85      267.45      3.16 o
   0   7   7       27.66       25.22      0.83 o
   1   7   7        0.49        0.26      0.75 o
   2   7   7      196.95      197.09      2.29 o
   3   7   7      180.25      179.96      2.69 o
   4   7   7      280.03      278.28      5.53 o
   5   7   7        3.28        1.81      2.22 o
  -3   8   7       12.78       11.49      1.41 o
  -2   8   7        0.83        1.38      0.97 o
  -1   8   7       10.00       10.20      0.90 o
   0   8   7      194.65      198.27      2.49 o
   1   8   7        0.04        0.52      0.84 o
   2   8   7      131.78      132.74      3.37 o
   3   8   7       41.01       45.03      2.00 o
   4   8   7       88.33       81.00      2.65 o
   5   8   7      107.51      103.40      5.75 o
  -3   9   7       24.30       23.41      1.64 o
  -2   9   7        8.48        8.69      1.12 o
  -1   9   7       74.22       69.12      1.42 o
   0   9   7      231.75      238.30      3.46 o
   1   9   7      281.87      280.36      3.62 o
   2   9   7      121.42      120.31      2.36 o
   3   9   7      136.02      131.44      2.85 o
   4   9   7       41.51       41.47      2.58 o
   5   9   7       16.89       11.67      3.01 o
  -2  10   7        7.70        7.27      1.39 o
  -1  10   7        0.32       -0.31      3.09 o
   0  10   7       14.62       11.60      1.26 o
   1  10   7        7.82        5.85      1.08 o
   2  10   7       16.53       14.30      1.74 o
   3  10   7        9.92        6.97      1.83 o
   4  10   7       16.38       16.60      2.34 o
  -2  11   7       24.15       20.87      1.76 o
  -1  11   7       29.48       24.75      1.39 o
   0  11   7        0.04        1.50      1.23 o
   1  11   7       20.34       20.88      1.42 o
   2  11   7        8.78        7.76      3.10 o
   3  11   7       26.74       27.77      3.25 o
  -1  12   7       69.91       69.68      2.71 o
   0  12   7       22.43       19.61      1.80 o
   1  12   7      107.46      110.23      2.32 o
   2  12   7        3.14        3.04      1.52 o
   0  -9   8       47.80       47.86      3.36 o
   1  -9   8       37.40       37.75      2.37 o
   2  -9   8        3.15        4.96      2.02 o
  -1  -8   8        8.73        9.21      1.49 o
   0  -8   8        4.57        5.09      1.40 o
   1  -8   8        3.80        5.07      1.82 o
   2  -8   8       42.42       39.87      2.08 o
   3  -8   8        9.25        8.35      1.83 o
  -2  -7   8       12.05        8.56      1.69 o
  -1  -7   8       75.22       79.60      2.62 o
   0  -7   8       71.91       76.75      2.14 o
   1  -7   8       50.29       50.01      1.56 o
   2  -7   8        3.91        4.53      1.36 o
   3  -7   8        0.24       -0.53      3.42 o
   4  -7   8       52.93       51.35      3.56 o
  -3  -6   8       53.72       48.95      2.54 o
  -2  -6   8      115.76      117.35      2.58 o
  -1  -6   8        0.06       -0.95      2.94 o
   0  -6   8      348.87      353.43      4.74 o
   1  -6   8       98.23       97.39      2.35 o
   2  -6   8        2.97        2.90      1.40 o
   3  -6   8      173.54      173.21      2.78 o
   4  -6   8      125.32      133.90      2.70 o
  -3  -5   8        0.06       -0.31      3.89 o
  -2  -5   8        0.07       -1.04      3.14 o
  -1  -5   8        2.15        1.77      1.06 o
   0  -5   8       25.87       21.57      1.26 o
   1  -5   8        0.05        0.74      0.94 o
   2  -5   8       60.29       56.46      1.27 o
   3  -5   8       15.62       16.27      1.42 o
   4  -5   8      220.60      228.16      3.85 o
   5  -5   8       69.98       71.18      2.57 o
  -3  -4   8      210.59      225.02      3.20 o
  -2  -4   8       82.23       75.33      2.71 o
  -1  -4   8        7.09        4.43      0.99 o
   0  -4   8      402.63      377.73      4.11 o
   1  -4   8      129.55      129.13      2.06 o
   2  -4   8        3.00        2.95      0.98 o
   3  -4   8      470.47      480.23      6.30 o
   4  -4   8      101.27      103.89      3.28 o
   5  -4   8      231.48      233.31      3.69 o
  -4  -3   8       26.51       24.65      1.78 o
  -3  -3   8       10.05        7.49      1.22 o
  -2  -3   8       17.14       16.59      1.12 o
  -1  -3   8       16.32       14.82      0.92 o
   0  -3   8       35.65       23.08      0.89 o
   1  -3   8       95.37       81.80      1.10 o
   2  -3   8      138.24      138.19      2.18 o
   3  -3   8      167.35      170.29      3.19 o
   4  -3   8       10.05        8.76      1.26 o
   5  -3   8        8.87        6.44      1.53 o
  -4  -2   8        7.91        6.92      1.44 o
  -3  -2   8       10.23        9.86      1.29 o
  -2  -2   8       12.58       13.25      1.26 o
  -1  -2   8        5.30        4.94      0.81 o
   0  -2   8       60.79       50.92      1.00 o
   1  -2   8       19.68       15.54      0.71 o
   2  -2   8      145.08      147.07      2.27 o
   3  -2   8      570.85      586.10      7.64 o
   4  -2   8      255.29      265.93      3.48 o
   5  -2   8      122.90      124.47      3.52 o
   6  -2   8        9.78        7.72      2.35 o
  -4  -1   8       99.23      110.76      2.46 o
  -3  -1   8        4.93        3.01      1.07 o
  -2  -1   8       37.54       38.21      1.29 o
  -1  -1   8      283.03      273.35      3.82 o
   0  -1   8        0.24        0.65      0.72 o
   1  -1   8      199.18      189.20      2.04 o
   2  -1   8       30.97       31.13      1.30 o
   3  -1   8      269.88      270.11      3.04 o
   4  -1   8       27.20       29.61      1.26 o
   5  -1   8       77.91       69.76      1.96 o
   6  -1   8       96.44       96.39      2.95 o
  -4   0   8       26.18       19.96      1.60 o
  -3   0   8       65.84       71.20      2.76 o
  -2   0   8      122.89      128.12      2.92 o
  -1   0   8     1141.64     1152.86     12.07 o
   0   0   8        0.08       -0.42      2.13 o
   1   0   8      772.26      788.68      7.09 o
   2   0   8      397.97      415.92      3.78 o
   3   0   8        7.98        6.72      0.87 o
   4   0   8      298.60      300.81      5.57 o
   5   0   8        5.83        6.01      1.52 o
   6   0   8       59.06       55.77      2.30 o
  -4   1   8       21.33       18.89      1.89 o
  -3   1   8       31.41       31.73      1.26 o
  -2   1   8       34.43       27.50      0.96 o
  -1   1   8      725.54      711.66      7.14 o
   0   1   8      535.90      519.96      4.78 o
   1   1   8       78.93       79.40      1.40 o
   2   1   8      355.34      370.80      3.61 o
   3   1   8      105.51      109.56      2.57 o
   4   1   8        4.15        3.31      1.16 o
   5   1   8       19.36       17.75      2.43 o
   6   1   8      116.51      122.37      5.36 o
  -4   2   8      190.58      213.96      3.61 o
  -3   2   8       39.32       38.83      1.30 o
  -2   2   8      225.05      222.50      2.51 o
  -1   2   8      508.26      510.13      5.01 o
   0   2   8      131.82      130.48      1.73 o
   1   2   8      409.28      403.92      3.70 o
   2   2   8      623.54      660.68      6.01 o
   3   2   8      212.66      209.36      2.51 o
   4   2   8       68.76       64.25      1.70 o
   5   2   8        9.31        7.03      1.74 o
   6   2   8       93.54       99.08      3.18 o
  -4   3   8       55.22       56.73      2.50 o
  -3   3   8       64.81       61.45      1.34 o
  -2   3   8       69.85       59.72      1.45 o
  -1   3   8      164.41      158.66      2.27 o
   0   3   8      220.19      224.89      2.27 o
   1   3   8      112.80      106.36      1.94 o
   2   3   8      156.84      167.80      1.74 o
   3   3   8      149.85      154.43      2.10 o
   4   3   8        6.01        5.27      1.14 o
   5   3   8       10.15       13.54      1.77 o
   6   3   8       87.23       91.56      3.20 o
  -4   4   8       80.74       90.63      3.14 o
  -3   4   8        2.34        2.63      0.98 o
  -2   4   8       65.46       55.08      1.55 o
  -1   4   8        4.50        3.28      0.72 o
   0   4   8       49.11       44.56      0.81 o
   1   4   8       72.17       69.79      1.05 o
   2   4   8       41.45       33.72      1.02 o
   3   4   8        0.44        0.34      1.11 o
   4   4   8       34.35       34.36      1.98 o
   5   4   8       16.54       12.10      1.66 o
   6   4   8       24.78       25.59      2.62 o
  -4   5   8        0.06        0.99      1.60 o
  -3   5   8       35.89       37.72      1.40 o
  -2   5   8        3.50        2.52      0.87 o
  -1   5   8      287.34      274.45      3.43 o
   0   5   8       31.68       30.87      0.83 o
   1   5   8       51.45       49.35      1.53 o
   2   5   8      143.48      152.45      1.86 o
   3   5   8       11.94       11.36      0.91 o
   4   5   8       19.52       20.01      1.88 o
   5   5   8        0.52        1.01      1.55 o
   6   5   8        0.04       -0.33      3.83 o
  -4   6   8        2.06        2.94      1.73 o
  -3   6   8      268.61      275.84      3.75 o
  -2   6   8        3.12        2.36      0.98 o
  -1   6   8      210.17      211.92      2.69 o
   0   6   8      156.22      157.50      2.21 o
   1   6   8      362.79      372.90      4.66 o
   2   6   8      111.53      112.05      1.54 o
   3   6   8       21.20       19.70      0.98 o
   4   6   8       66.75       63.98      1.68 o
   5   6   8      216.46      222.02      6.04 o
  -3   7   8        1.70        4.36      1.33 o
  -2   7   8      101.70      101.46      2.06 o
  -1   7   8       53.49       55.23      0.98 o
   0   7   8       54.33       50.49      1.20 o
   1   7   8      173.54      177.20      2.34 o
   2   7   8        0.76        0.59      0.87 o
   3   7   8       87.41       85.67      1.35 o
   4   7   8        5.76        4.39      1.51 o
   5   7   8       16.68       13.21      2.31 o
  -3   8   8       51.30       53.62      2.06 o
  -2   8   8        0.00       -1.49      3.22 o
  -1   8   8       26.87       23.77      1.03 o
   0   8   8       32.01       27.43      1.19 o
   1   8   8        2.29        2.56      0.98 o
   2   8   8      129.48      126.43      1.87 o
   3   8   8       25.43       25.93      2.08 o
   4   8   8      250.33      247.73      5.51 o
   5   8   8       11.37       15.92      2.35 o
  -2   9   8       30.98       29.61      1.49 o
  -1   9   8        0.75        0.83      1.03 o
   0   9   8      132.86      132.50      2.94 o
   1   9   8      174.32      169.23      2.66 o
   2   9   8        1.59        1.84      1.00 o
   3   9   8      248.34      267.60      3.28 o
   4   9   8        1.17        2.30      2.03 o
  -2  10   8       32.24       31.13      2.18 o
  -1  10   8        2.15        2.10      1.24 o
   0  10   8      159.87      166.94      2.56 o
   1  10   8        0.37       -0.01      3.11 o
   2  10   8        0.02       -0.43      3.22 o
   3  10   8       11.65       12.02      1.51 o
   4  10   8       75.87       76.07      3.58 o
  -1  11   8        1.01        1.45      1.42 o
   0  11   8      438.40      445.16      5.82 o
   1  11   8        6.57        4.05      1.33 o
   2  11   8       61.57       62.88      1.61 o
   3  11   8        0.22        3.50      2.16 o
   0  12   8       73.64       80.57      1.99 o
   1  12   8      169.79      175.04      2.94 o
   2  12   8        3.42        3.50      1.69 o
   0  -8   9       78.13       78.00      2.67 o
   1  -8   9      169.63      179.01      3.63 o
   2  -8   9        6.86        8.04      2.19 o
  -1  -7   9      296.25      346.76      5.74 o
   0  -7   9        0.34       -0.29      3.96 o
   1  -7   9      155.00      165.24      4.99 o
   2  -7   9       31.66       32.66      2.92 o
   3  -7   9      108.80       95.85      3.01 o
  -2  -6   9       95.10      100.65      3.49 o
  -1  -6   9        4.99        4.52      1.38 o
   0  -6   9      144.25      155.08      2.59 o
   1  -6   9       87.30       92.24      3.58 o
   2  -6   9       96.01       97.19      2.22 o
   3  -6   9       41.55       41.23      2.71 o
   4  -6   9       12.63        9.47      2.21 o
  -2  -5   9      176.35      203.55      5.63 o
  -1  -5   9      117.03      118.07      2.22 o
   0  -5   9        4.55        4.19      1.12 o
   1  -5   9       41.17       37.69      1.73 o
   2  -5   9      132.56      136.57      3.93 o
   3  -5   9        0.28        1.26      1.46 o
   4  -5   9       21.44       21.61      1.99 o
  -3  -4   9      106.76      116.26      2.16 o
  -2  -4   9      172.63      197.09      3.24 o
  -1  -4   9      185.87      194.10      2.97 o
   0  -4   9       39.39       47.43      1.30 o
   1  -4   9        1.96        4.12      0.99 o
   2  -4   9      210.34      206.29      3.06 o
   3  -4   9       56.65       48.62      2.34 o
   4  -4   9       16.05       12.88      1.90 o
   5  -4   9       80.72       82.63      5.75 o
  -3  -3   9        4.84        6.71      1.36 o
  -2  -3   9       83.05       92.91      1.85 o
  -1  -3   9       26.62       24.48      1.06 o
   0  -3   9       16.52       11.67      1.03 o
   1  -3   9        1.26        0.01      0.86 o
   2  -3   9       91.44       85.05      3.22 o
   3  -3   9      113.81      110.47      2.36 o
   4  -3   9       34.48       29.34      1.81 o
   5  -3   9        3.76        3.55      1.71 o
  -3  -2   9        5.54        6.08      1.40 o
  -2  -2   9       27.14       26.82      1.30 o
  -1  -2   9       43.24       38.07      1.33 o
   0  -2   9       23.83       20.50      0.89 o
   1  -2   9        0.14        1.33      0.81 o
   2  -2   9      264.92      265.96      3.90 o
   3  -2   9       52.77       48.42      1.76 o
   4  -2   9       30.23       27.61      1.44 o
   5  -2   9      144.29      156.40      4.73 o
  -3  -1   9        9.53        8.44      1.29 o
  -2  -1   9       95.39       94.74      1.69 o
  -1  -1   9        0.01        0.14      0.86 o
   0  -1   9        2.52        1.71      0.79 o
   1  -1   9       37.71       31.81      0.82 o
   2  -1   9       12.80        9.57      0.89 o
   3  -1   9       39.00       40.09      1.24 o
   4  -1   9        2.96        3.17      1.33 o
   5  -1   9      102.62      107.41      3.48 o
   6  -1   9        7.30        8.47      2.51 o
  -4   0   9       67.60       74.75      2.00 o
  -3   0   9      179.57      202.71      2.72 o
  -2   0   9      161.63      165.38      2.21 o
  -1   0   9        5.28        3.47      0.85 o
   0   0   9        0.97        1.90      0.70 o
   1   0   9      470.14      476.98      5.18 o
   2   0   9       48.32       48.36      1.25 o
   3   0   9      271.85      273.26      3.36 o
   4   0   9       23.48       20.93      1.38 o
   5   0   9        2.67        0.76      1.68 o
   6   0   9        0.03        2.36      2.18 o
  -4   1   9        3.27        5.30      1.65 o
  -3   1   9        2.31        1.47      1.12 o
  -2   1   9       20.12       13.85      1.22 o
  -1   1   9       26.16       23.97      1.34 o
   0   1   9        9.65        8.69      0.80 o
   1   1   9       64.44       61.23      0.92 o
   2   1   9      187.56      182.73      2.42 o
   3   1   9      176.59      179.67      2.62 o
   4   1   9      119.95      122.70      2.46 o
   5   1   9      164.12      181.29      3.15 o
   6   1   9        0.05        1.16      2.23 o
  -4   2   9       30.82       30.34      1.84 o
  -3   2   9       30.45       34.84      2.35 o
  -2   2   9      156.19      154.34      2.30 o
  -1   2   9       11.62       10.31      0.84 o
   0   2   9      103.11       98.62      1.78 o
   1   2   9      211.04      213.53      2.39 o
   2   2   9       44.42       40.41      1.27 o
   3   2   9      129.23      119.24      1.83 o
   4   2   9        7.63        8.73      1.32 o
   5   2   9      131.63      132.39      3.44 o
   6   2   9       63.14       64.26      3.22 o
  -4   3   9        0.31        1.13      1.63 o
  -3   3   9       77.77       76.25      1.97 o
  -2   3   9        0.96        1.33      0.87 o
  -1   3   9      326.17      323.72      3.46 o
   0   3   9        7.63        6.01      0.80 o
   1   3   9       37.79       35.57      0.80 o
   2   3   9       49.22       48.56      1.15 o
   3   3   9        2.14        1.88      1.01 o
   4   3   9        2.55        1.49      1.06 o
   5   3   9       83.78       84.01      4.59 o
   6   3   9        5.45        3.08      2.30 o
  -3   4   9        5.82        4.62      1.14 o
  -2   4   9        3.11        2.00      0.94 o
  -1   4   9        0.27        0.14      0.76 o
   0   4   9      146.18      144.32      2.67 o
   1   4   9        0.11        0.35      0.69 o
   2   4   9      215.60      216.40      2.75 o
   3   4   9        3.90        2.35      1.15 o
   4   4   9        0.77        0.08      1.19 o
   5   4   9       50.51       44.93      2.10 o
   6   4   9        8.36       10.71      2.23 o
  -3   5   9       10.20        8.24      1.21 o
  -2   5   9      133.29      124.63      1.74 o
  -1   5   9        6.07        4.60      0.92 o
   0   5   9       16.76       15.07      0.89 o
   1   5   9       98.83      101.07      1.80 o
   2   5   9       13.32       12.91      0.86 o
   3   5   9       77.32       72.67      2.37 o
   4   5   9       61.43       59.60      1.67 o
   5   5   9       25.82       22.14      3.23 o
  -3   6   9      139.81      135.83      3.86 o
  -2   6   9       13.06       10.36      1.12 o
  -1   6   9      527.71      528.75      5.75 o
   0   6   9        3.40        4.43      0.84 o
   1   6   9       87.19       85.90      1.45 o
   2   6   9       81.08       84.69      1.26 o
   3   6   9       41.16       36.92      1.09 o
   4   6   9       38.27       31.43      1.67 o
   5   6   9       11.29        9.26      1.93 o
  -3   7   9       17.74       16.41      1.75 o
  -2   7   9      123.72      121.69      1.96 o
  -1   7   9       20.89       15.36      1.02 o
   0   7   9      163.20      159.42      2.14 o
   1   7   9      145.58      150.33      2.42 o
   2   7   9        2.34        1.94      0.96 o
   3   7   9      137.44      138.20      2.31 o
   4   7   9      227.73      231.09      3.95 o
   5   7   9       16.38       13.10      1.91 o
  -2   8   9        0.24       -0.70      3.44 o
  -1   8   9       76.45       73.52      1.89 o
   0   8   9       10.51        7.49      0.95 o
   1   8   9        2.03        0.23      0.94 o
   2   8   9      135.75      138.81      2.76 o
   3   8   9        7.03        5.83      1.23 o
   4   8   9      171.15      177.71      4.78 o
   5   8   9       36.81       39.21      2.59 o
  -2   9   9       67.00       71.16      2.58 o
  -1   9   9      116.45      113.67      3.45 o
   0   9   9      157.00      162.13      2.82 o
   1   9   9       37.88       34.21      1.26 o
   2   9   9        3.11        2.02      1.14 o
   3   9   9      149.80      159.43      3.18 o
   4   9   9      195.35      185.86      3.94 o
  -1  10   9        5.06        3.84      1.54 o
   0  10   9       18.12       13.66      1.27 o
   1  10   9       25.63       23.91      1.31 o
   2  10   9        6.00        4.11      1.33 o
   3  10   9       13.45       12.30      1.58 o
   0  11   9       44.95       46.51      2.02 o
   1  11   9       83.00       82.55      1.79 o
   2  11   9       94.10       96.42      1.93 o
   3  11   9       34.89       35.15      2.12 o
   0  -7  10       13.74       15.00      2.22 o
   1  -7  10       83.28       86.24      2.55 o
   2  -7  10       27.93       30.44      3.77 o
  -1  -6  10        8.36        6.62      1.65 o
   0  -6  10        3.47        1.05      1.42 o
   1  -6  10        0.01        0.98      1.95 o
   2  -6  10        0.35        0.39      1.73 o
   3  -6  10       67.47       61.45      3.32 o
  -2  -5  10       93.53       90.94      3.97 o
  -1  -5  10       76.05       79.15      3.08 o
   0  -5  10       34.25       33.18      1.45 o
   1  -5  10      202.53      211.89      3.74 o
   2  -5  10        1.58        1.66      1.60 o
   3  -5  10        0.20       -2.45      3.47 o
   4  -5  10       47.25       46.83      5.96 o
  -2  -4  10        0.17        0.90      1.41 o
  -1  -4  10       83.39       89.56      2.81 o
   0  -4  10       14.19       12.91      1.25 o
   1  -4  10      252.41      245.41      5.17 o
   2  -4  10       85.79       85.64      1.79 o
   3  -4  10        0.12       -0.48      3.41 o
   4  -4  10      137.12      141.01      2.93 o
  -2  -3  10        0.16       -0.86      3.81 o
  -1  -3  10       48.09       46.82      1.40 o
   0  -3  10        4.27        3.80      1.08 o
   1  -3  10       32.82       33.03      2.03 o
   2  -3  10       50.24       48.53      2.39 o
   3  -3  10        1.94        3.32      1.42 o
   4  -3  10       22.31       20.73      1.89 o
   5  -3  10       35.03       33.32      4.75 o
  -3  -2  10       18.15       17.06      1.88 o
  -2  -2  10      191.22      202.61      3.35 o
  -1  -2  10       16.76       14.33      1.23 o
   0  -2  10        1.60        2.39      0.96 o
   1  -2  10      284.59      274.84      3.23 o
   2  -2  10       31.38       30.98      1.60 o
   3  -2  10        1.25       -0.14      2.85 o
   4  -2  10      174.94      180.09      3.20 o
   5  -2  10       76.88       77.36      2.30 o
  -3  -1  10       63.17       61.79      1.98 o
  -2  -1  10        6.01        4.27      1.19 o
  -1  -1  10       29.11       30.39      1.35 o
   0  -1  10       14.55       12.58      0.99 o
   1  -1  10        0.65        1.87      0.82 o
   2  -1  10       89.23       83.20      2.04 o
   3  -1  10       30.80       28.12      1.28 o
   4  -1  10      233.77      233.26      3.49 o
   5  -1  10        3.95        3.34      1.80 o
  -3   0  10       41.97       39.34      1.64 o
  -2   0  10       74.29       82.06      1.96 o
  -1   0  10        2.93        3.36      0.94 o
   0   0  10       61.95       64.38      1.82 o
   1   0  10      114.75      110.78      1.34 o
   2   0  10        0.29        1.21      0.97 o
   3   0  10      148.32      157.39      2.23 o
   4   0  10      223.94      237.84      4.86 o
   5   0  10      187.58      200.11      3.92 o
  -3   1  10      175.75      193.25      2.79 o
  -2   1  10        6.38        4.43      1.17 o
  -1   1  10       82.59       84.09      2.37 o
   0   1  10      294.65      305.46      3.66 o
   1   1  10        1.39        1.28      0.76 o
   2   1  10      389.80      398.70      4.78 o
   3   1  10       91.93       93.56      2.72 o
   4   1  10      361.81      378.90      5.25 o
   5   1  10      102.50      111.94      2.81 o
  -3   2  10        4.05        2.09      1.24 o
  -2   2  10      123.15      129.98      2.82 o
  -1   2  10        5.00        5.26      0.87 o
   0   2  10      779.18      809.21      8.79 o
   1   2  10       11.83        9.53      0.83 o
   2   2  10      202.80      205.78      3.03 o
   3   2  10      257.49      262.37      3.37 o
   4   2  10       13.99       14.01      1.48 o
   5   2  10      184.73      196.30      6.01 o
  -3   3  10       28.33       28.70      1.64 o
  -2   3  10       35.31       35.42      1.52 o
  -1   3  10       53.33       49.26      1.46 o
   0   3  10      675.82      688.78      7.49 o
   1   3  10      281.62      283.75      3.20 o
   2   3  10      108.96      112.13      1.74 o
   3   3  10       72.31       68.66      1.93 o
   4   3  10       36.85       37.86      1.43 o
   5   3  10        9.08        7.95      1.85 o
  -3   4  10       42.72       44.07      1.64 o
  -2   4  10        1.18        0.11      1.01 o
  -1   4  10       62.76       58.15      1.43 o
   0   4  10      174.45      179.30      2.91 o
   1   4  10       53.41       50.83      1.19 o
   2   4  10      110.10      110.64      1.41 o
   3   4  10      240.08      249.35      3.35 o
   4   4  10       63.85       64.61      1.50 o
   5   4  10        4.83        5.26      1.76 o
  -3   5  10       17.45       20.30      1.62 o
  -2   5  10       50.47       45.31      1.47 o
  -1   5  10       31.29       25.95      1.64 o
   0   5  10       89.57       85.63      2.23 o
   1   5  10      100.37      103.50      1.78 o
   2   5  10       74.49       74.15      1.88 o
   3   5  10      130.32      136.12      3.02 o
   4   5  10       33.46       28.63      1.61 o
   5   5  10       17.76       17.05      2.12 o
  -3   6  10      139.32      158.59      3.81 o
  -2   6  10       15.47       13.83      1.32 o
  -1   6  10      200.65      199.04      2.65 o
   0   6  10        6.65        5.16      0.97 o
   1   6  10       93.76       90.57      1.73 o
   2   6  10        9.29        6.25      0.98 o
   3   6  10       27.35       21.82      1.39 o
   4   6  10        5.87        4.84      1.47 o
   5   6  10       34.42       30.59      3.57 o
  -2   7  10       52.70       55.70      2.42 o
  -1   7  10        4.14        2.38      1.06 o
   0   7  10      387.93      399.64      4.65 o
   1   7  10       34.15       31.99      1.60 o
   2   7  10      100.46       94.85      1.49 o
   3   7  10      205.92      216.50      3.64 o
   4   7  10        5.85        4.64      1.76 o
   5   7  10       33.09       38.33      2.23 o
  -2   8  10       88.54       85.51      2.04 o
  -1   8  10       22.68       23.88      1.47 o
   0   8  10        7.27        7.68      1.02 o
   1   8  10       74.02       77.90      2.86 o
   2   8  10       48.43       44.40      1.43 o
   3   8  10       15.37       14.76      2.05 o
   4   8  10       23.02       23.04      2.33 o
  -1   9  10       58.20       56.30      1.90 o
   0   9  10       67.93       69.82      1.59 o
   1   9  10        6.21        4.59      1.19 o
   2   9  10       51.43       49.41      1.41 o
   3   9  10        8.90        9.04      1.76 o
   4   9  10        2.76        0.88      2.47 o
   0  10  10        2.09        2.44      1.28 o
   1  10  10        0.16       -0.23      3.80 o
   2  10  10        2.74        3.87      1.56 o
   3  10  10        9.67        8.23      1.75 o
   1  11  10       32.99       31.01      2.12 o
   1  -6  11       72.03       69.29      2.46 o
   2  -6  11      161.50      167.29      4.14 o
   0  -5  11      387.92      445.94      7.79 o
   1  -5  11       42.98       41.47      2.01 o
   2  -5  11       69.20       70.15      2.39 o
   3  -5  11       54.37       55.91      4.58 o
  -1  -4  11       90.40      101.40      3.26 o
   0  -4  11       15.58       16.83      1.44 o
   1  -4  11      142.13      153.76      2.62 o
   2  -4  11      154.47      163.41      3.03 o
   3  -4  11       72.79       78.51      2.36 o
   4  -4  11       48.97       52.91      3.75 o
  -2  -3  11       79.85       90.42      3.05 o
  -1  -3  11       41.61       51.94      1.77 o
   0  -3  11       34.23       32.88      1.65 o
   1  -3  11        8.42        6.90      1.66 o
   2  -3  11        0.02        0.64      1.38 o
   3  -3  11       67.13       65.65      3.32 o
   4  -3  11       21.20       21.16      2.36 o
  -2  -2  11      100.68      108.39      4.17 o
  -1  -2  11      116.42      123.99      2.53 o
   0  -2  11      142.03      151.11      2.73 o
   1  -2  11       13.41       16.40      1.51 o
   2  -2  11        0.04       -0.20      3.09 o
   3  -2  11       67.03       61.20      4.17 o
   4  -2  11       17.16       14.95      2.05 o
  -2  -1  11       11.64       13.26      1.47 o
  -1  -1  11      149.67      160.97      2.80 o
   0  -1  11        2.55        2.34      1.15 o
   1  -1  11        1.91        2.60      1.25 o
   2  -1  11        0.93        1.13      1.21 o
   3  -1  11        9.18        6.01      1.48 o
   4  -1  11       45.55       46.27      2.03 o
   5  -1  11       11.96       14.97      2.14 o
  -2   0  11        0.01        0.26      1.15 o
  -1   0  11       35.22       35.30      1.80 o
   0   0  11       47.20       44.18      1.53 o
   1   0  11       33.26       28.27      1.26 o
   2   0  11        4.27        5.62      1.17 o
   3   0  11      144.38      144.34      2.31 o
   4   0  11       19.88       21.50      1.54 o
   5   0  11       48.16       49.97      2.22 o
  -2   1  11       19.91       18.53      1.22 o
  -1   1  11      280.18      302.10      3.59 o
   0   1  11       17.31       15.97      1.26 o
   1   1  11       33.03       31.35      1.23 o
   2   1  11       10.04        8.37      1.17 o
   3   1  11        0.17       -0.10      2.94 o
   4   1  11        0.67        2.45      1.47 o
   5   1  11       73.84       74.53      2.74 o
  -2   2  11       68.28       73.58      2.45 o
  -1   2  11       84.27       88.14      2.08 o
   0   2  11        9.29        8.27      1.02 o
   1   2  11       10.52        8.04      0.91 o
   2   2  11      267.92      270.36      5.00 o
   3   2  11       92.15       94.61      2.12 o
   4   2  11       59.80       58.36      2.33 o
   5   2  11        1.17        0.84      2.13 o
  -2   3  11        6.10        7.96      1.27 o
  -1   3  11       42.34       37.34      1.27 o
   0   3  11       19.45       18.26      1.08 o
   1   3  11       19.05       18.76      1.02 o
   2   3  11      112.71      108.92      1.98 o
   3   3  11       18.42       15.84      1.39 o
   4   3  11       99.36      107.53      3.22 o
   5   3  11       10.22        6.24      2.15 o
  -2   4  11       38.66       43.46      1.73 o
  -1   4  11       39.32       33.28      1.23 o
   0   4  11        0.07        1.28      0.92 o
   1   4  11        1.55        0.75      0.93 o
   2   4  11       71.56       71.16      1.56 o
   3   4  11        1.62        2.43      1.16 o
   4   4  11        7.41        8.01      1.55 o
   5   4  11        2.59        5.01      2.14 o
  -2   5  11       35.85       33.71      1.53 o
  -1   5  11        6.00        7.02      1.12 o
   0   5  11      198.67      205.92      3.32 o
   1   5  11       60.63       53.84      1.44 o
   2   5  11       50.83       48.95      1.44 o
   3   5  11       14.32       16.06      1.44 o
   4   5  11        0.00        0.80      1.42 o
   5   5  11       13.29       13.31      2.76 o
  -2   6  11        1.58        1.97      1.41 o
  -1   6  11        0.03        0.62      1.07 o
   0   6  11        0.06       -0.38      3.06 o
   1   6  11       96.02       93.46      1.83 o
   2   6  11        0.27       -0.43      3.13 o
   3   6  11      152.25      149.78      3.76 o
   4   6  11        7.54        4.19      1.64 o
  -2   7  11       17.64       15.33      1.70 o
  -1   7  11      118.06      117.63      2.06 o
   0   7  11       51.87       53.77      1.79 o
   1   7  11        0.15       -0.99      3.07 o
   2   7  11      192.13      205.54      3.42 o
   3   7  11       58.60       60.09      1.83 o
   4   7  11       50.56       47.55      3.70 o
  -1   8  11        1.46        2.13      1.40 o
   0   8  11      177.91      189.39      2.68 o
   1   8  11       26.38       27.40      1.42 o
   2   8  11        6.53        6.52      1.30 o
   3   8  11       75.32       79.74      2.30 o
   4   8  11        0.02        0.06      1.98 o
   0   9  11        0.65        0.27      1.39 o
   1   9  11       33.61       29.81      1.65 o
   2   9  11       86.55       88.26      2.30 o
   3   9  11        0.56       -2.32      3.81 o
   1  10  11       11.86       11.00      1.55 o
   2  10  11       13.82       11.09      1.65 o
   0  -4  12        4.58        5.76      2.63 o
   1  -4  12       20.28       18.29      1.86 o
   2  -4  12       28.11       30.60      3.18 o
   3  -4  12        1.18        0.75      2.17 o
  -1  -3  12       19.39       12.84      1.84 o
   0  -3  12       63.46       64.30      2.33 o
   1  -3  12        0.04        0.25      1.74 o
   2  -3  12      105.96      104.90      3.21 o
   3  -3  12       36.18       36.89      2.59 o
  -1  -2  12        8.38       11.41      1.76 o
   0  -2  12       31.92       32.94      1.71 o
   1  -2  12        2.82        3.45      1.56 o
   2  -2  12      161.09      157.08      2.63 o
   3  -2  12        9.35        7.84      1.98 o
   4  -2  12        5.31        1.49      2.55 o
  -1  -1  12        0.02        0.93      1.89 o
   0  -1  12       33.18       34.17      1.70 o
   1  -1  12        4.17        3.99      1.51 o
   2  -1  12       12.81       14.90      1.62 o
   3  -1  12       17.23       15.78      1.83 o
   4  -1  12        0.09        0.98      2.50 o
  -1   0  12      179.39      189.64      3.18 o
   0   0  12       14.43       15.00      1.36 o
   1   0  12       21.75       22.18      1.54 o
   2   0  12      304.54      308.91      5.58 o
   3   0  12        9.57        8.59      1.69 o
   4   0  12       21.84       19.30      2.46 o
  -2   1  12      149.57      162.19      4.31 o
  -1   1  12       27.19       29.37      1.37 o
   0   1  12       15.94       15.87      1.66 o
   1   1  12       90.74       89.92      2.75 o
   2   1  12        1.97        2.14      1.33 o
   3   1  12       80.06       82.03      1.70 o
   4   1  12       45.78       45.33      2.16 o
  -2   2  12       20.07       19.67      1.86 o
  -1   2  12       74.81       82.94      1.75 o
   0   2  12        8.64        5.80      1.17 o
   1   2  12       39.97       40.41      1.22 o
   2   2  12      145.08      150.99      2.94 o
   3   2  12       13.62       12.50      1.78 o
   4   2  12       71.85       67.19      2.57 o
  -2   3  12      118.71      135.70      4.14 o
  -1   3  12        0.15        1.79      1.34 o
   0   3  12       10.82       10.64      1.19 o
   1   3  12      136.05      140.33      2.80 o
   2   3  12       12.60        9.86      1.53 o
   3   3  12      179.55      186.24      3.97 o
   4   3  12      111.79      118.30      4.06 o
  -2   4  12        0.33        0.63      1.64 o
  -1   4  12       64.70       68.38      1.95 o
   0   4  12        0.12       -0.33      3.45 o
   1   4  12      313.56      328.88      4.02 o
   2   4  12        0.51       -0.30      3.10 o
   3   4  12       19.06       17.52      2.20 o
   4   4  12       39.64       36.36      2.03 o
  -1   5  12        0.03       -0.55      3.76 o
   0   5  12       33.03       31.70      1.64 o
   1   5  12      191.20      194.22      3.94 o
   2   5  12      211.17      211.14      4.52 o
   3   5  12       27.02       24.16      2.43 o
   4   5  12       64.89       60.34      2.90 o
  -1   6  12        0.53        0.64      1.26 o
   0   6  12       43.39       45.55      1.44 o
   1   6  12      108.31      110.36      1.78 o
   2   6  12        4.46        5.72      1.62 o
   3   6  12       82.87       85.47      3.09 o
   4   6  12       83.81       84.99      3.76 o
  -1   7  12       82.47       83.44      2.34 o
   0   7  12       61.37       64.16      1.62 o
   1   7  12       39.59       39.34      1.46 o
   2   7  12      146.43      145.37      2.59 o
   3   7  12        6.68        6.99      1.55 o
   0   8  12      202.36      206.90      2.79 o
   1   8  12       35.22       37.62      1.57 o
   2   8  12       27.43       28.51      1.53 o
   3   8  12        3.63        3.67      1.65 o
   1   9  12      166.91      172.47      3.48 o
   2   9  12       24.84       28.89      1.78 o
   1  -2  13        0.99        2.12      1.92 o
   2  -2  13       68.26       78.41      2.81 o
   0  -1  13       33.27       34.90      3.00 o
   1  -1  13       11.66       12.95      2.08 o
   2  -1  13        6.73        4.76      1.83 o
   3  -1  13        0.49       -0.25      4.33 o
   0   0  13       74.02       76.91      2.00 o
   1   0  13      164.49      173.38      7.41 o
   2   0  13       36.72       40.52      2.30 o
   3   0  13        0.05        0.08      1.81 o
  -1   1  13        1.48       -0.17      4.55 o
   0   1  13      206.28      229.88      3.69 o
   1   1  13       23.23       24.42      3.52 o
   2   1  13        5.31        4.36      1.77 o
   3   1  13       37.17       37.18      2.07 o
   4   1  13        5.47        5.24      2.31 o
  -1   2  13        7.60        8.13      1.62 o
   0   2  13        0.30        0.51      1.38 o
   1   2  13       17.36       14.40      2.08 o
   2   2  13        0.28        1.47      1.66 o
   3   2  13        8.76       10.30      1.80 o
   4   2  13       79.26       78.91      4.73 o
  -1   3  13        1.10        0.34      1.51 o
   0   3  13      194.90      206.72      4.98 o
   1   3  13       49.33       55.04      2.00 o
   2   3  13        3.62        3.74      1.53 o
   3   3  13       28.58       28.38      2.23 o
   4   3  13       33.44       34.06      2.49 o
  -1   4  13       40.22       40.03      1.84 o
   0   4  13       23.46       24.12      1.57 o
   1   4  13        4.06        3.10      1.29 o
   2   4  13        7.67        6.36      1.64 o
   3   4  13       57.21       55.45      2.52 o
   4   4  13       20.35       18.77      2.42 o
   0   5  13       15.36       12.76      1.48 o
   1   5  13       16.18       15.24      1.44 o
   2   5  13       15.74       14.34      1.79 o
   3   5  13       31.78       33.32      2.03 o
   0   6  13       29.32       28.04      1.61 o
   1   6  13        5.62        4.33      1.35 o
   2   6  13        6.04        4.39      1.73 o
   3   6  13       59.56       65.01      3.76 o
   1   7  13      146.09      149.96      3.02 o
   2   7  13       21.96       14.76      2.27 o
   1   1  14       52.61       53.25      2.75 o
   2   1  14       46.23       50.17      2.32 o
   1   2  14        9.32        9.06      2.30 o
   2   2  14        0.60        1.92      2.16 o
   1   3  14        0.44        1.14      2.05 o
   2   3  14       65.05       58.87      2.73 o
   1   4  14        0.35        0.46      2.68 o
   2   4  14       25.76       25.71      2.23 o
 
